# Supplementary material for: InterVelo: a mutually enhancing model for estimating pseudotime and RNA velocity in multi-omic single-cell data
Source: Bioinformatics. 2025 Sep 10;41(10):btaf500. doi: 10.1093/bioinformatics/btaf500 (PMC12552101; doi:10.1093/bioinformatics/btaf500)
Supplement: btaf500_Supplementary_Data [file btaf500_supplementary_data.zip]

Archive with 5 entries (5 files):
- S2 The neuron network architecture of InterVelo.xlsx
- S3 Dentate gyrus driver gene list.xlsx
- S4 Dentate gyrus GO BP pathway list.xlsx
- S5 Cortex driver gene list.csv
- S1 Supplementary Notes.pdf
