# Supplementary material for: InterVelo: a mutually enhancing model for estimating pseudotime and RNA velocity in multi-omic single-cell data
Source: Bioinformatics. 2025 Sep 10;41(10):btaf500. doi: 10.1093/bioinformatics/btaf500 (PMC12552101; doi:10.1093/bioinformatics/btaf500)
Supplement: btaf500_Supplementary_Data [file btaf500_supplementary_data.zip › S2 The neuron network architecture of InterVelo.xlsx]

## Sheet: Sheet1
S2: Neural networks of InterVelo.
neural network		type	# units	activation function	dropout rate	input	output
encoder	hidden layer	FC	128	ReLU	0.1	abundance matrix X (#spliced+unspliced(+other omics))	hidden layer activations
	output layer (Z)	FC	20	Linear	\	hidden layer activations	mean (20), log-transformed variance (20) –> latent Z through reparameterization
	output layer (time)	FC	1	Sigmoid	0.1	hidden layer activations	pseudotime t
neural ODE	hidden layer	FC	25	ELU	\	Zt	hidden layer activations
	output layer(Zt)	FC	20	Linear	\	hidden layer activations	fode (derivative of the latent states with respect to t) –> latent Zt through ODE solver
unsupervised decoder	hidden layer	FC	128	ReLU	\	Z/Zt	hidden layer activations
	output layer	FC	#genes*2(+other omics features)	Linear	\	hidden layer activations	reconstructed X
velo decoder	hidden layer	FC	128	ReLU	0.1	Zt	hidden layer activations
	output layer	FC	#genes	SoftPlus	\	hidden layer activations	α
