# Supplementary material for: InterVelo: a mutually enhancing model for estimating pseudotime and RNA velocity in multi-omic single-cell data
Source: Bioinformatics. 2025 Sep 10;41(10):btaf500. doi: 10.1093/bioinformatics/btaf500 (PMC12552101; doi:10.1093/bioinformatics/btaf500)
Supplement: btaf500_Supplementary_Data [file btaf500_supplementary_data.zip › S3 Dentate gyrus driver gene list.xlsx]

## Sheet: Sheet1
S3: Dentate gyrus driver gene list.
InterVelo Granule marker gene	scVelo Granule marker gene	InterVelo Astrocyte marker gene	scVelo Astrocyte marker gene
Calm2	Tmsb4x	Dbi	Fabp7
Snca	Calm2	Atp1a2	Slc1a3
Tmsb4x	Snca	Fabp7	Atp1a2
Mllt11	Mllt11	Slc1a3	Clu
Bex2	Bex2	Cst3	Dbi
Ppp3ca	Map1b	Clu	Mt2
Map1b	Ppp3ca	Mt2	Gja1
Cnih2	Rtn1	Gja1	Slc1a2
Snrpn	Cnih2	Scrg1	Gfap
Camk2b	Rpl4	Cspg5	Cst3
Olfm1	Snrpn	Gfap	Scg3
Rtn1	Ly6h	Cmtm5	Cspg5
Cplx2	Olfm1	Slc1a2	Scrg1
Grin2b	Ypel3	Cd63	Mt1
Ncdn	Camk2b	Serpine2	Rgcc
Snap25	Cplx2	Scg3	Kcnj10
Nrgn	Snap25	Ptprz1	Glud1
Ypel3	Grin2b	Mt1	Cmtm5
Atp2b1	Ncdn	Id3	Ptprz1
Chn1	Stmn3	Hepacam	Mmd2
Stmn3	Nrgn	Glud1	Cxcl14
Nsf	Atp2b1	Cxcl14	Sparcl1
Gria1	Rps7	Sparcl1	Hepacam
Serp2	Serp2	S100a6	Gm3764
Atp5g1	Nsf	Cpe	Tnc
Sepw1	Gria1	Gm3764	Cpe
Celf4	Ngfrap1	S100a13	Cd63
Nsg2	Chn1	S100b	Id3
Camk2a	Sh3bgrl3	Mmd2	Pygb
Rpl4	Celf4	Sash1	Tspan7
Prkce	Nsg2	Pygb	S100a6
Ppp1r1a	Stmn4	Daam2	Ncan
Rbfox1	Rbfox1	Gstm5	Serpine2
Atp1b1	C1ql3	Ptn	Tmem47
Ensa	Fth1	Ncan	Sash1
C1ql3	Prkce	Tmem47	Abhd3
Fth1	Tmsb10	Slco1c1	Daam2
Sh3bgrl3	Camk2a	1810037I17Rik	Gstm5
Ahi1	Ank3	2810459M11Rik	2810459M11Rik
Rasl10a	Ensa	Npc2	S100b
Pcsk1n	Basp1	Fxyd1	Acsl6
Nell2	Nell2	Ntm	Mt3
Enc1	Enc1	Acsl6	Fxyd1
Aldoa	Dynll1	Tspan7	Nr2e1
Slc17a7	Epha4	Mgll	Ntm
Ttc3	Pcsk1n	Cryab	Mgll
Epha4	Rasl10a	Npas3	Cd9
Adcy1	R3hdm4	Hmgcs1	Npas3
Dynll1	Matk	Itm2b	Hmgcs1
Rps7	Rpl15	Rnaset2b	Psph
Chd3	Slc17a7	Myo10	Rorb
R3hdm4	Chd3	Rorb	Slco1c1
Syt1	Eef1g	Tspan3	Prex2
Calb1	Adcy1	Prex2	1810037I17Rik
Matk	Ahi1	Gatm	Gpc5
Dlgap1	Syt1	Gm10561	Ptn
Mycbp2	Mycbp2	Polr3h	S100a13
Basp1	Ubb	Fermt2	Rgma
Zwint	Elavl3	Slc6a1	Hapln1
2010300C02Rik	Calb1	Bcl2	Fabp5
Ank3	Synpr	Capn2	Gm10561
Nrn1	Rps27a	Fabp5	Ugp2
Nefl	Rpl18a	Tmed10	Slc6a1
Ccl27a	H3f3b	Hapln1	Bcl2
Synpr	Arpc2	Qk	Polr3h
Cck	Meg3	Pnp	Id2
Bcl11b	2010300C02Rik	Eef1d	Myo10
Rbfox3	Atp1b1	Rhoa	Capn2
Meg3	Nefl	Sirt2	Tcea1
Eef1g	Gng3	Cyr61	Paqr8
Thy1	Naca	Rnf13	Phkg1
Syp	Bcl11b	Id2	Rab31
Stxbp1	Stxbp1	Ddah2	Tspan3
Gng3	Nrn1	Efhd2	Pacrg
Mapk1	Dlgap1	Reep5	Efhd2
Atp6v1d	Ttc3	Sh3glb1	Pld2
Gria2	Evl	Pacrg	Il18
Btbd9	Cck	Paqr8	Fermt2
Lin7b	Ccl27a	Tcea1	Npc2
Atp6v1a	Ppp1r1a	Sparc	Gpm6b
Stmn4	Atp6v1d	Phkg1	Tnfrsf19
Icam5	Hn1	Clic1	Fam20a
Atp6v1e1	Zwint	B2m	St3gal4
Atp6v1b2	Mef2c	Dazap2	Eef1d
Wipf3	Atp6v1a	Sept7	Lsamp
Fam163b	Rpl13a	St3gal4	Stt3b
Ak5	Scg5	Spcs2	Ahcyl1
Spop	Aldoa	Gem	Pnp
Ppfia2	Stmn2	Fuca1	Gpm6a
Crym	Btbd9	Fcgrt	Itm2b
Scn2a1	Rps8	Sox6	Ddah2
Dmtn	Syp	Selk	Etfb
Ina	Aplp1	Enpp2	Gem
Rasgrf1	Mapk1	Clic4	Dazap2
Wasf1	Atp6v1e1	Taf13	Cyr61
Rogdi	Rps19	Tnfrsf19	Psap
Myt1l	Lin7b	Pnpla7	Pnpla7
Gabra5	Atp6v1b2	Itga6	Tmed10
Cpne6	Ift20	Plat	Reep5
Celf2	Spop	Dnajc3	Itga6

## Sheet: InterVelo_granule_gene_list
gene
Calm2
Snca
Tmsb4x
Mllt11
Bex2
Ppp3ca
Map1b
Cnih2
Snrpn
Camk2b
Olfm1
Rtn1
Cplx2
Grin2b
Ncdn
Snap25
Nrgn
Ypel3
Atp2b1
Chn1
Stmn3
Nsf
Gria1
Serp2
Atp5g1
Sepw1
Celf4
Nsg2
Camk2a
Rpl4
Prkce
Ppp1r1a
Rbfox1
Atp1b1
Ensa
C1ql3
Fth1
Sh3bgrl3
Ahi1
Rasl10a
Pcsk1n
Nell2
Enc1
Aldoa
Slc17a7
Ttc3
Epha4
Adcy1
Dynll1
Rps7
Chd3
R3hdm4
Syt1
Calb1
Matk
Dlgap1
Mycbp2
Basp1
Zwint
2010300C02Rik
Ank3
Nrn1
Nefl
Ccl27a
Synpr
Cck
Bcl11b
Rbfox3
Meg3
Eef1g
Thy1
Syp
Stxbp1
Gng3
Mapk1
Atp6v1d
Gria2
Btbd9
Lin7b
Atp6v1a
Stmn4
Icam5
Atp6v1e1
Atp6v1b2
Wipf3
Fam163b
Ak5
Spop
Ppfia2
Crym
Scn2a1
Dmtn
Ina
Rasgrf1
Wasf1
Rogdi
Myt1l
Gabra5
Cpne6
Celf2

## Sheet: InterVelo_astrocyte_gene_lis
gene
Dbi
Atp1a2
Fabp7
Slc1a3
Cst3
Clu
Mt2
Gja1
Scrg1
Cspg5
Gfap
Cmtm5
Slc1a2
Cd63
Serpine2
Scg3
Ptprz1
Mt1
Id3
Hepacam
Glud1
Cxcl14
Sparcl1
S100a6
Cpe
Gm3764
S100a13
S100b
Mmd2
Sash1
Pygb
Daam2
Gstm5
Ptn
Ncan
Tmem47
Slco1c1
1810037I17Rik
2810459M11Rik
Npc2
Fxyd1
Ntm
Acsl6
Tspan7
Mgll
Cryab
Npas3
Hmgcs1
Itm2b
Rnaset2b
Myo10
Rorb
Tspan3
Prex2
Gatm
Gm10561
Polr3h
Fermt2
Slc6a1
Bcl2
Capn2
Fabp5
Tmed10
Hapln1
Qk
Pnp
Eef1d
Rhoa
Sirt2
Cyr61
Rnf13
Id2
Ddah2
Efhd2
Reep5
Sh3glb1
Pacrg
Paqr8
Tcea1
Sparc
Phkg1
Clic1
B2m
Dazap2
Sept7
St3gal4
Spcs2
Gem
Fuca1
Fcgrt
Sox6
Selk
Enpp2
Clic4
Taf13
Tnfrsf19
Pnpla7
Itga6
Plat
Dnajc3

## Sheet: scvelo_astrocyte_list
gene
Fabp7
Slc1a3
Atp1a2
Clu
Dbi
Mt2
Gja1
Slc1a2
Gfap
Cst3
Scg3
Cspg5
Scrg1
Mt1
Rgcc
Kcnj10
Glud1
Cmtm5
Ptprz1
Mmd2
Cxcl14
Sparcl1
Hepacam
Gm3764
Tnc
Cpe
Cd63
Id3
Pygb
Tspan7
S100a6
Ncan
Serpine2
Tmem47
Sash1
Abhd3
Daam2
Gstm5
2810459M11Rik
S100b
Acsl6
Mt3
Fxyd1
Nr2e1
Ntm
Mgll
Cd9
Npas3
Hmgcs1
Psph
Rorb
Slco1c1
Prex2
1810037I17Rik
Gpc5
Ptn
S100a13
Rgma
Hapln1
Fabp5
Gm10561
Ugp2
Slc6a1
Bcl2
Polr3h
Id2
Myo10
Capn2
Tcea1
Paqr8
Phkg1
Rab31
Tspan3
Pacrg
Efhd2
Pld2
Il18
Fermt2
Npc2
Gpm6b
Tnfrsf19
Fam20a
St3gal4
Eef1d
Lsamp
Stt3b
Ahcyl1
Pnp
Gpm6a
Itm2b
Ddah2
Etfb
Gem
Dazap2
Cyr61
Psap
Pnpla7
Tmed10
Reep5
Itga6

## Sheet: scvelo_granule_list
gene
Tmsb4x
Calm2
Snca
Mllt11
Bex2
Map1b
Ppp3ca
Rtn1
Cnih2
Rpl4
Snrpn
Ly6h
Olfm1
Ypel3
Camk2b
Cplx2
Snap25
Grin2b
Ncdn
Stmn3
Nrgn
Atp2b1
Rps7
Serp2
Nsf
Gria1
Ngfrap1
Chn1
Sh3bgrl3
Celf4
Nsg2
Stmn4
Rbfox1
C1ql3
Fth1
Prkce
Tmsb10
Camk2a
Ank3
Ensa
Basp1
Nell2
Enc1
Dynll1
Epha4
Pcsk1n
Rasl10a
R3hdm4
Matk
Rpl15
Slc17a7
Chd3
Eef1g
Adcy1
Ahi1
Syt1
Mycbp2
Ubb
Elavl3
Calb1
Synpr
Rps27a
Rpl18a
H3f3b
Arpc2
Meg3
2010300C02Rik
Atp1b1
Nefl
Gng3
Naca
Bcl11b
Stxbp1
Nrn1
Dlgap1
Ttc3
Evl
Cck
Ccl27a
Ppp1r1a
Atp6v1d
Hn1
Zwint
Mef2c
Atp6v1a
Rpl13a
Scg5
Aldoa
Stmn2
Btbd9
Rps8
Syp
Aplp1
Mapk1
Atp6v1e1
Rps19
Lin7b
Atp6v1b2
Ift20
Spop
