# Supplementary material for: InterVelo: a mutually enhancing model for estimating pseudotime and RNA velocity in multi-omic single-cell data
Source: Bioinformatics. 2025 Sep 10;41(10):btaf500. doi: 10.1093/bioinformatics/btaf500 (PMC12552101; doi:10.1093/bioinformatics/btaf500)
Supplement: btaf500_Supplementary_Data [file btaf500_supplementary_data.zip › S4 Dentate gyrus GO BP pathway list.xlsx]

## Sheet: Sheet1
S4: Dentate gyrus GO BP pathway list.
scVelo granule GO BP pathway
ID	Description	GeneRatio	BgRatio	RichFactor	FoldEnrichment	zScore	pvalue	p.adjust	qvalue	geneID	Count
GO:0048167	regulation of synaptic plasticity	16/97	397/28905	0.0403023	12.0097	12.8172	3.41995e-13	7.45549e-10	4.92113e-10	20617/12323/12890/20614/14812/26562/64011/14799/12322/13838/432530/12307/20910/17260/20977/26413	16
GO:0099504	synaptic vesicle cycle	13/97	231/28905	0.0562771	16.77	13.9637	9.95743e-13	1.08536e-09	7.16411e-10	20617/12890/20614/12322/72961/20979/20910/73834/11964/224671/20977/11973/11966	13
GO:0099003	vesicle-mediated transport in synapse	13/97	271/28905	0.0479705	14.2947	12.7594	7.49942e-12	5.44958e-09	3.59709e-09	20617/12890/20614/12322/72961/20979/20910/73834/11964/224671/20977/11973/11966	13
GO:0042391	regulation of membrane potential	15/97	495/28905	0.030303	9.02999	10.4566	1.10742e-10	6.03546e-08	3.98381e-08	20617/56772/19055/12794/14812/14799/108013/18754/11735/56455/72961/22187/11931/12424/17260	15
GO:0050806	positive regulation of synaptic transmission	13/97	349/28905	0.0372493	11.0999	11.0151	1.7371e-10	7.57377e-08	4.9992e-08	20617/12323/20614/14812/64011/14799/18754/13838/432530/20979/12307/20910/26413	13
GO:0016188	synaptic vesicle maturation	6/97	29/28905	0.206897	61.653	18.9623	5.44849e-10	1.97962e-07	1.30668e-07	72961/20910/73834/11964/11973/11966	6
GO:0097401	synaptic vesicle lumen acidification	5/97	19/28905	0.263158	78.4183	19.5878	4.29558e-09	1.33777e-06	8.83016e-07	72961/73834/11964/11973/11966	5
GO:0006836	neurotransmitter transport	10/97	229/28905	0.0436681	13.0127	10.5902	5.51306e-09	1.3955e-06	9.21121e-07	20617/12890/20614/12322/72961/20979/20910/17260/20977/22342	10
GO:0070050	neuron cellular homeostasis	7/97	74/28905	0.0945946	28.1882	13.5886	5.76122e-09	1.3955e-06	9.21121e-07	54003/72961/12307/73834/11964/11973/11966	7
GO:0007269	neurotransmitter secretion	9/97	174/28905	0.0517241	15.4133	11.0655	7.65115e-09	1.41251e-06	9.32355e-07	20617/12890/20614/12322/20979/20910/17260/20977/22342	9
GO:0099643	signal release from synapse	9/97	174/28905	0.0517241	15.4133	11.0655	7.65115e-09	1.41251e-06	9.32355e-07	20617/12890/20614/12322/20979/20910/17260/20977/22342	9
GO:0007616	long-term memory	6/97	44/28905	0.136364	40.635	15.2671	7.77531e-09	1.41251e-06	9.32355e-07	20614/14799/72961/432530/12307/224671	6
GO:0043254	regulation of protein-containing complex assembly	12/97	453/28905	0.0264901	7.89377	8.58139	4.06592e-08	6.81823e-06	4.50049e-06	19241/20617/17755/18754/19240/15081/76709/20910/14026/12424/22121/20257	12
GO:0002181	cytoplasmic translation	8/97	153/28905	0.0522876	15.5812	10.4933	4.97395e-08	7.74515e-06	5.11233e-06	67891/20115/66480/78294/76808/22121/20116/20085	8
GO:0046928	regulation of neurotransmitter secretion	7/97	106/28905	0.0660377	19.6786	11.1793	7.15022e-08	1.03917e-05	6.85919e-06	20617/12890/12322/20979/20910/17260/20977	7
GO:0007613	memory	8/97	168/28905	0.047619	14.19	9.94916	1.02595e-07	1.35689e-05	8.9564e-06	20614/14812/14799/72961/432530/12307/12424/224671	8
GO:0031333	negative regulation of protein-containing complex assembly	8/97	169/28905	0.0473373	14.106	9.91538	1.07398e-07	1.35689e-05	8.9564e-06	19241/20617/19240/76709/20910/14026/22121/20257	8
GO:1990778	protein localization to cell periphery	11/97	402/28905	0.0273632	8.15395	8.3815	1.12037e-07	1.35689e-05	8.9564e-06	20617/12323/20614/18195/227580/12322/11735/11931/20910/22342/55978	11
GO:0016079	synaptic vesicle exocytosis	7/97	115/28905	0.0608696	18.1385	10.6859	1.25436e-07	1.43922e-05	9.49979e-06	20617/12890/20614/12322/20979/20910/20977	7
GO:0007611	learning or memory	10/97	335/28905	0.0298507	8.89521	8.43411	1.97109e-07	2.14848e-05	1.41815e-05	20614/14812/14799/72961/432530/12307/12424/17260/224671/55978	10
GO:0048168	regulation of neuronal synaptic plasticity	6/97	76/28905	0.0789474	23.5255	11.4097	2.20878e-07	2.29293e-05	1.51349e-05	20617/12323/14812/26562/12322/20977	6
GO:0051588	regulation of neurotransmitter transport	7/97	126/28905	0.0555556	16.555	10.1537	2.34585e-07	2.32452e-05	1.53434e-05	20617/12890/12322/20979/20910/17260/20977	7
GO:0060291	long-term synaptic potentiation	9/97	261/28905	0.0344828	10.2755	8.73473	2.48651e-07	2.35678e-05	1.55563e-05	20617/12323/20614/14812/64011/13838/432530/12307/26413	9
GO:0035249	synaptic transmission, glutamatergic	7/97	130/28905	0.0538462	16.0456	9.97658	2.90324e-07	2.63711e-05	1.74067e-05	12794/14812/14799/72961/20979/20910/17260	7
GO:0060078	regulation of postsynaptic membrane potential	7/97	132/28905	0.0530303	15.8025	9.89093	3.22129e-07	2.80897e-05	1.85411e-05	20617/19055/14812/14799/108013/72961/17260	7
GO:0032272	negative regulation of protein polymerization	6/97	84/28905	0.0714286	21.285	10.8036	4.01916e-07	3.36991e-05	2.22437e-05	19241/20617/19240/76709/14026/20257	6
GO:0016050	vesicle organization	10/97	365/28905	0.0273973	8.1641	7.99263	4.32788e-07	3.49436e-05	2.30652e-05	20617/12890/20614/72961/20979/20910/73834/11964/11973/11966	10
GO:0031346	positive regulation of cell projection organization	11/97	467/28905	0.0235546	7.01903	7.60928	4.96919e-07	3.86887e-05	2.55372e-05	17755/67891/12323/13803/56455/13838/52906/76709/18039/20257/55978	11
GO:0032271	regulation of protein polymerization	8/97	208/28905	0.0384615	11.4611	8.78619	5.24663e-07	3.94402e-05	2.60332e-05	19241/20617/17755/18754/19240/76709/14026/20257	8
GO:0051258	protein polymerization	9/97	287/28905	0.0313589	9.34462	8.24397	5.51187e-07	3.9883e-05	2.63255e-05	19241/20617/17755/18754/19240/76709/18039/14026/20257	9
GO:0050890	cognition	10/97	376/28905	0.0265957	7.92526	7.84323	5.67143e-07	3.9883e-05	2.63255e-05	20614/14812/14799/72961/432530/12307/12424/17260/224671/55978	10
GO:0060079	excitatory postsynaptic potential	6/97	95/28905	0.0631579	18.8204	10.0952	8.3423e-07	5.68319e-05	3.75129e-05	20617/19055/14812/108013/72961/17260	6
GO:0051656	establishment of organelle localization	11/97	498/28905	0.0220884	6.5821	7.29135	9.32366e-07	6.15927e-05	4.06553e-05	20617/17755/12794/12890/20614/56455/52906/22187/18039/20910/52696	11
GO:0050803	regulation of synapse structure or activity	9/97	317/28905	0.0283912	8.46028	7.74999	1.25711e-06	8.06032e-05	5.32036e-05	20617/12323/14812/227580/13838/72961/105689/18039/17260	9
GO:0032535	regulation of cellular component size	10/97	415/28905	0.0240964	7.18047	7.35882	1.38267e-06	8.60844e-05	5.68215e-05	19241/17755/67891/56177/18754/19240/76709/18039/22129/14026	10
GO:0140029	exocytic process	6/97	104/28905	0.0576923	17.1917	9.59873	1.42158e-06	8.60844e-05	5.68215e-05	20617/12890/20614/12322/20979/20910	6
GO:0014048	regulation of glutamate secretion	4/97	26/28905	0.153846	45.8446	13.2744	1.68316e-06	9.91702e-05	6.54591e-05	20617/14812/20910/12424	4
GO:0051651	maintenance of location in cell	8/97	247/28905	0.0323887	9.65149	7.92364	1.90551e-06	0.000109316	7.21561e-05	19241/12314/20617/14319/18754/19240/11735/72961	8
GO:0051047	positive regulation of secretion	10/97	439/28905	0.022779	6.78792	7.09088	2.28481e-06	0.000120872	7.97834e-05	20617/19055/20614/14812/18754/54003/56455/20979/20910/12424	10
GO:1902600	proton transmembrane transport	6/97	113/28905	0.0530973	15.8225	9.16077	2.31032e-06	0.000120872	7.97834e-05	72961/11931/73834/11964/11973/11966	6
GO:0051494	negative regulation of cytoskeleton organization	7/97	177/28905	0.039548	11.7849	8.35138	2.31577e-06	0.000120872	7.97834e-05	19241/20617/17755/19240/76709/14026/20257	7
GO:0007411	axon guidance	8/97	255/28905	0.0313725	9.3487	7.77025	2.41447e-06	0.000120872	7.97834e-05	108699/11735/54003/13838/105689/58208/14026/17260	8
GO:0097485	neuron projection guidance	8/97	256/28905	0.03125	9.31218	7.75155	2.48554e-06	0.000120872	7.97834e-05	108699/11735/54003/13838/105689/58208/14026/17260	8
GO:0010970	transport along microtubule	7/97	179/28905	0.0391061	11.6532	8.29619	2.49506e-06	0.000120872	7.97834e-05	17755/12794/11735/56455/22187/18039/55978	7
GO:1902904	negative regulation of supramolecular fiber organization	7/97	179/28905	0.0391061	11.6532	8.29619	2.49506e-06	0.000120872	7.97834e-05	19241/20617/17755/19240/76709/14026/20257	7
GO:0099565	chemical synaptic transmission, postsynaptic	6/97	116/28905	0.0517241	15.4133	9.02581	2.6914e-06	0.000127549	8.41911e-05	20617/19055/14812/108013/72961/17260	6
GO:0031629	synaptic vesicle fusion to presynaptic active zone membrane	4/97	31/28905	0.129032	38.4503	12.1057	3.49725e-06	0.000162213	0.000107071	12890/20614/20979/20910	4
GO:0099500	vesicle fusion to plasma membrane	4/97	32/28905	0.125	37.2487	11.905	3.98659e-06	0.000181058	0.00011951	12890/20614/20979/20910	4
GO:0031338	regulation of vesicle fusion	4/97	33/28905	0.121212	36.12	11.7133	4.52481e-06	0.000201308	0.000132877	20617/12890/20979/20910	4
GO:0051261	protein depolymerization	6/97	129/28905	0.0465116	13.86	8.49432	4.9819e-06	0.000217211	0.000143374	17755/20262/56471/76709/14026/20257	6
GO:0051654	establishment of mitochondrion localization	4/97	34/28905	0.117647	35.0576	11.53	5.11495e-06	0.000218639	0.000144316	17755/56455/22187/18039	4
GO:0015800	acidic amino acid transport	5/97	75/28905	0.0666667	19.866	9.49284	5.49624e-06	0.000227774	0.000150346	20617/14812/72961/20910/12424	5
GO:0030705	cytoskeleton-dependent intracellular transport	7/97	202/28905	0.0346535	10.3264	7.71851	5.53762e-06	0.000227774	0.000150346	17755/12794/11735/56455/22187/18039/55978	7
GO:0048499	synaptic vesicle membrane organization	4/97	35/28905	0.114286	34.056	11.3545	5.76011e-06	0.000232538	0.000153491	12890/20614/20979/20910	4
GO:1903532	positive regulation of secretion by cell	9/97	389/28905	0.0231362	6.89436	6.79166	6.64988e-06	0.000259623	0.000171369	20617/20614/14812/18754/54003/56455/20979/20910/12424	9
GO:0048488	synaptic vesicle endocytosis	5/97	78/28905	0.0641026	19.1019	9.28924	6.66964e-06	0.000259623	0.000171369	20617/72961/20979/224671/20977	5
GO:0010639	negative regulation of organelle organization	9/97	390/28905	0.0230769	6.87669	6.7801	6.7883e-06	0.000259623	0.000171369	19241/20617/17755/19240/15081/76709/14026/52696/20257	9
GO:0014047	glutamate secretion	4/97	37/28905	0.108108	32.2151	11.0247	7.22833e-06	0.000267667	0.000176678	20617/14812/20910/12424	4
GO:0051928	positive regulation of calcium ion transport	6/97	138/28905	0.0434783	12.9561	8.16938	7.34502e-06	0.000267667	0.000176678	12314/20617/19055/67972/12322/11931	6
GO:0006887	exocytosis	9/97	394/28905	0.0228426	6.80687	6.7343	7.36698e-06	0.000267667	0.000176678	20617/12890/20614/18195/12322/20979/20910/20977/22342	9
GO:1902903	regulation of supramolecular fiber organization	9/97	398/28905	0.0226131	6.73846	6.68913	7.98742e-06	0.000282367	0.000186381	19241/20617/17755/18754/19240/76709/14026/17260/20257	9
GO:0140238	presynaptic endocytosis	5/97	81/28905	0.0617284	18.3944	9.0967	8.03062e-06	0.000282367	0.000186381	20617/72961/20979/224671/20977	5
GO:0021700	developmental maturation	9/97	400/28905	0.0225	6.70477	6.66677	8.31406e-06	0.000287693	0.000189897	12323/11735/72961/18039/20910/73834/11964/11973/11966	9
GO:0048169	regulation of long-term neuronal synaptic plasticity	4/97	39/28905	0.102564	30.563	10.72	8.95584e-06	0.000301906	0.000199279	20617/12323/14812/20977	4
GO:0048638	regulation of developmental growth	9/97	404/28905	0.0222772	6.63838	6.62252	9.0018e-06	0.000301906	0.000199279	17755/67891/56177/20979/105689/17938/22129/17260/26413	9
GO:0050807	regulation of synapse organization	8/97	309/28905	0.02589	7.71494	6.88616	9.87338e-06	0.000326121	0.000215262	20617/12323/14812/227580/13838/105689/18039/17260	8
GO:0008277	regulation of G protein-coupled receptor signaling pathway	6/97	146/28905	0.0410959	12.2462	7.905	1.01423e-05	0.000330004	0.000217825	20617/19055/12323/12322/20977/11803	6
GO:0010038	response to metal ion	8/97	318/28905	0.0251572	7.4966	6.75964	1.21521e-05	0.000389583	0.000257151	12314/20617/19055/12323/11735/20979/17260/26413	8
GO:0099111	microtubule-based transport	7/97	229/28905	0.0305677	9.10886	7.14869	1.25386e-05	0.000396148	0.000261485	17755/12794/11735/56455/22187/18039/55978	7
GO:0036465	synaptic vesicle recycling	5/97	90/28905	0.0555556	16.555	8.5761	1.34509e-05	0.0004189	0.000276502	20617/72961/20979/224671/20977	5
GO:0031110	regulation of microtubule polymerization or depolymerization	5/97	93/28905	0.0537634	16.021	8.419	1.57804e-05	0.000477795	0.000315377	20617/17755/20262/56471/20257	5
GO:0051881	regulation of mitochondrial membrane potential	5/97	93/28905	0.0537634	16.021	8.419	1.57804e-05	0.000477795	0.000315377	56772/18754/56455/22187/12424	5
GO:0014049	positive regulation of glutamate secretion	3/97	15/28905	0.2	59.5979	13.1723	1.61877e-05	0.000483414	0.000319086	14812/20910/12424	3
GO:0043270	positive regulation of monoatomic ion transport	7/97	241/28905	0.0290456	8.6553	6.92486	1.7433e-05	0.000513565	0.000338988	12314/20617/19055/67972/12322/11735/11931	7
GO:0140236	translation at presynapse	4/97	47/28905	0.0851064	25.3608	9.69876	1.9026e-05	0.000553021	0.000365032	67891/66480/78294/22121	4
GO:1904181	positive regulation of membrane depolarization	3/97	16/28905	0.1875	55.8731	12.7398	1.98748e-05	0.000570094	0.0003763	56772/11735/12424	3
GO:0140241	translation at synapse	4/97	48/28905	0.0833333	24.8325	9.58898	2.07024e-05	0.000578604	0.000381918	67891/66480/78294/22121	4
GO:0140242	translation at postsynapse	4/97	48/28905	0.0833333	24.8325	9.58898	2.07024e-05	0.000578604	0.000381918	67891/66480/78294/22121	4
GO:0006816	calcium ion transport	9/97	451/28905	0.0199557	5.94658	6.1437	2.1505e-05	0.00059343	0.000391704	12314/20617/19055/12323/14812/67972/18754/12322/11931	9
GO:0006835	dicarboxylic acid transport	5/97	101/28905	0.049505	14.752	8.03355	2.35472e-05	0.000641661	0.00042354	20617/14812/72961/20910/12424	5
GO:0032984	protein-containing complex disassembly	7/97	254/28905	0.0275591	8.21231	6.69931	2.44181e-05	0.000657178	0.000433782	17755/20262/18195/56471/76709/14026/20257	7
GO:0035493	SNARE complex assembly	3/97	18/28905	0.166667	49.6649	11.9842	2.88196e-05	0.00076618	0.000505731	20617/20614/20910	3
GO:0045055	regulated exocytosis	7/97	266/28905	0.0263158	7.84183	6.50493	3.27741e-05	0.000860813	0.000568195	20617/12890/20614/12322/20979/20910/20977	7
GO:0051235	maintenance of location	8/97	366/28905	0.0218579	6.51344	6.15959	3.3201e-05	0.000861644	0.000568743	19241/12314/20617/14319/18754/19240/11735/72961	8
GO:0051954	positive regulation of amine transport	4/97	55/28905	0.0727273	21.672	8.90428	3.56401e-05	0.000914065	0.000603345	14812/20979/20910/12424	4
GO:0050770	regulation of axonogenesis	6/97	186/28905	0.0322581	9.61257	6.83775	3.98273e-05	0.00100958	0.000666388	17755/67891/108699/13838/18039/22129	6
GO:0051646	mitochondrion localization	4/97	57/28905	0.0701754	20.9116	8.73159	4.10671e-05	0.00102904	0.000679234	17755/56455/22187/18039	4
GO:0051924	regulation of calcium ion transport	7/97	278/28905	0.0251799	7.50334	6.32236	4.33527e-05	0.00107396	0.000708889	12314/20617/19055/67972/18754/12322/11931	7
GO:0051955	regulation of amino acid transport	4/97	58/28905	0.0689655	20.551	8.64851	4.3996e-05	0.00107765	0.000711325	20617/14812/20910/12424	4
GO:0007019	microtubule depolymerization	4/97	60/28905	0.0666667	19.866	8.48844	5.0308e-05	0.00120518	0.0007955	17755/20262/56471/20257	4
GO:1900271	regulation of long-term synaptic potentiation	4/97	60/28905	0.0666667	19.866	8.48844	5.0308e-05	0.00120518	0.0007955	64011/13838/432530/12307	4
GO:0051952	regulation of amine transport	5/97	120/28905	0.0416667	12.4162	7.27175	5.38806e-05	0.00127674	0.000842733	20617/14812/20979/20910/12424	5
GO:0001956	positive regulation of neurotransmitter secretion	3/97	24/28905	0.125	37.2487	10.3086	7.04466e-05	0.0016364	0.00108014	20617/20979/20910	3
GO:0006906	vesicle fusion	5/97	127/28905	0.0393701	11.7319	7.03324	7.05605e-05	0.0016364	0.00108014	20617/12890/20614/20979/20910	5
GO:1990138	neuron projection extension	6/97	208/28905	0.0288462	8.59586	6.37967	7.40596e-05	0.00169947	0.00112177	17755/67891/56177/20979/68404/22129	6
GO:0090174	organelle membrane fusion	5/97	129/28905	0.0387597	11.55	6.96851	7.59873e-05	0.00172555	0.00113898	20617/12890/20614/20979/20910	5
GO:0015837	amine transport	5/97	130/28905	0.0384615	11.4611	6.93668	7.88184e-05	0.00174091	0.00114912	20617/14812/20979/20910/12424	5
GO:0034643	establishment of mitochondrion localization, microtubule-mediated	3/97	25/28905	0.12	35.7588	10.0889	7.98582e-05	0.00174091	0.00114912	17755/22187/18039	3
GO:0047497	mitochondrion transport along microtubule	3/97	25/28905	0.12	35.7588	10.0889	7.98582e-05	0.00174091	0.00114912	17755/22187/18039	3
GO:0048791	calcium ion-regulated exocytosis of neurotransmitter	3/97	25/28905	0.12	35.7588	10.0889	7.98582e-05	0.00174091	0.00114912	20614/20979/20910	3
GO:0030837	negative regulation of actin filament polymerization	4/97	68/28905	0.0588235	17.5288	7.91825	8.23112e-05	0.00177662	0.00117269	19241/19240/76709/14026	4
GO:0031334	positive regulation of protein-containing complex assembly	6/97	215/28905	0.027907	8.31599	6.24792	8.88595e-05	0.00189915	0.00125357	20617/17755/18754/76709/14026/12424	6
GO:0045744	negative regulation of G protein-coupled receptor signaling pathway	4/97	70/28905	0.0571429	17.028	7.79069	9.21981e-05	0.00195138	0.00128804	20617/19055/12323/11803	4
GO:0031109	microtubule polymerization or depolymerization	5/97	135/28905	0.037037	11.0367	6.78257	9.42137e-05	0.00197486	0.00130354	20617/17755/20262/56471/20257	5
GO:0034763	negative regulation of transmembrane transport	5/97	136/28905	0.0367647	10.9555	6.75272	9.75519e-05	0.00202536	0.00133688	12314/19055/18754/11735/52906	5
GO:0072659	protein localization to plasma membrane	7/97	317/28905	0.022082	6.58021	5.79691	9.86772e-05	0.0020294	0.00133954	12323/18195/12322/11735/11931/20910/55978	7
GO:0016082	synaptic vesicle priming	3/97	27/28905	0.111111	33.11	9.68604	0.000101065	0.00205909	0.00135914	20617/20614/20910	3
GO:0048639	positive regulation of developmental growth	6/97	221/28905	0.0271493	8.09022	6.13966	0.000103339	0.00207995	0.00137291	17755/67891/20979/17938/17260/26413	6
GO:0010959	regulation of metal ion transport	8/97	431/28905	0.0185615	5.53113	5.49958	0.000103998	0.00207995	0.00137291	12314/20617/19055/67972/18754/12322/11735/11931	8
GO:0045927	positive regulation of growth	7/97	323/28905	0.0216718	6.45798	5.72394	0.000110838	0.00218493	0.0014422	17755/67891/52906/20979/17938/17260/26413	7
GO:0022898	regulation of transmembrane transporter activity	6/97	224/28905	0.0267857	7.98187	6.08705	0.000111251	0.00218493	0.0014422	12314/20617/12794/11735/11931/17260	6
GO:0031345	negative regulation of cell projection organization	6/97	226/28905	0.0265487	7.91123	6.05252	0.000116787	0.00227318	0.00150045	19055/14812/13838/22129/14026/20257	6
GO:0006874	intracellular calcium ion homeostasis	7/97	328/28905	0.0213415	6.35954	5.66453	0.000121879	0.0023513	0.00155202	12314/20617/14812/67972/18754/12307/11931	7
GO:0001919	regulation of receptor recycling	3/97	30/28905	0.1	29.799	9.15767	0.000139262	0.00263992	0.00174252	20617/18195/14799	3
GO:0051590	positive regulation of neurotransmitter transport	3/97	30/28905	0.1	29.799	9.15767	0.000139262	0.00263992	0.00174252	20617/20979/20910	3
GO:0030833	regulation of actin filament polymerization	5/97	148/28905	0.0337838	10.0672	6.41714	0.000145126	0.00269833	0.00178108	19241/18754/19240/76709/14026	5
GO:0070588	calcium ion transmembrane transport	7/97	338/28905	0.0207101	6.17138	5.54934	0.000146649	0.00269833	0.00178108	12314/20617/19055/14812/67972/18754/11931	7
GO:0032409	regulation of transporter activity	6/97	236/28905	0.0254237	7.57601	5.886	0.000147843	0.00269833	0.00178108	12314/20617/12794/11735/11931/17260	6
GO:0030100	regulation of endocytosis	7/97	339/28905	0.020649	6.15318	5.53807	0.000149335	0.00269833	0.00178108	20617/19055/18195/11735/72961/52906/224671	7
GO:0046883	regulation of hormone secretion	7/97	339/28905	0.020649	6.15318	5.53807	0.000149335	0.00269833	0.00178108	19055/20614/18754/56205/54003/56455/20394	7
GO:0034341	response to type II interferon	5/97	149/28905	0.033557	9.99965	6.39091	0.00014977	0.00269833	0.00178108	20617/12322/20910/14026/22121	5
GO:0031623	receptor internalization	5/97	150/28905	0.0333333	9.93299	6.36494	0.000154526	0.00276121	0.00182258	20617/20614/18195/14799/52906	5
GO:1901880	negative regulation of protein depolymerization	4/97	82/28905	0.0487805	14.5361	7.1226	0.00017055	0.00302276	0.00199522	17755/76709/14026/20257	4
GO:0031503	protein-containing complex localization	6/97	245/28905	0.0244898	7.29771	5.74428	0.000181078	0.00318347	0.0021013	12794/20614/227580/12322/56455/55978	6
GO:0008045	motor neuron axon guidance	3/97	33/28905	0.0909091	27.09	8.70163	0.000185785	0.00324009	0.00213868	108699/13838/105689	3
GO:0055074	calcium ion homeostasis	7/97	354/28905	0.019774	5.89245	5.37435	0.000194657	0.00336787	0.00222302	12314/20617/14812/67972/18754/12307/11931	7
GO:0070507	regulation of microtubule cytoskeleton organization	5/97	159/28905	0.0314465	9.37074	6.14161	0.000202721	0.00346193	0.00228511	20617/17755/20262/56471/20257	5
GO:0051957	positive regulation of amino acid transport	3/97	34/28905	0.0882353	26.2932	8.5629	0.000203269	0.00346193	0.00228511	14812/20910/12424	3
GO:0032956	regulation of actin cytoskeleton organization	7/97	359/28905	0.0194986	5.81038	5.32185	0.000212022	0.00358301	0.00236503	19241/18754/19240/76709/14026/20301/17260	7
GO:0097120	receptor localization to synapse	4/97	87/28905	0.045977	13.7007	6.88435	0.000214285	0.00359339	0.00237188	12794/20614/227580/12322	4
GO:0051966	regulation of synaptic transmission, glutamatergic	4/97	88/28905	0.0454545	13.545	6.83904	0.000223915	0.00369799	0.00244092	14812/20979/20910/17260	4
GO:0072384	organelle transport along microtubule	4/97	88/28905	0.0454545	13.545	6.83904	0.000223915	0.00369799	0.00244092	17755/12794/22187/18039	4
GO:1904063	negative regulation of cation transmembrane transport	4/97	90/28905	0.0444444	13.244	6.75061	0.000244104	0.0040011	0.002641	12314/19055/18754/11735	4
GO:0008064	regulation of actin polymerization or depolymerization	5/97	168/28905	0.0297619	8.86874	5.93537	0.000261607	0.00425599	0.00280924	19241/18754/19240/76709/14026	5
GO:0043242	negative regulation of protein-containing complex disassembly	4/97	92/28905	0.0434783	12.9561	6.66494	0.00026557	0.00428846	0.00283067	17755/76709/14026/20257	4
GO:0022411	cellular component disassembly	8/97	496/28905	0.016129	4.80629	4.96161	0.000270202	0.00433118	0.00285887	17755/20262/18195/56471/13838/76709/14026/20257	8
GO:0051051	negative regulation of transport	8/97	497/28905	0.0160966	4.79661	4.95408	0.000273874	0.00435799	0.00287657	12314/20617/17755/19055/12794/18754/11735/52906	8
GO:0032886	regulation of microtubule-based process	6/97	266/28905	0.0225564	6.72157	5.43983	0.000281727	0.00445047	0.00293761	20617/17755/12794/20262/56471/20257	6
GO:0030832	regulation of actin filament length	5/97	171/28905	0.0292398	8.71315	5.87003	0.000283866	0.004452	0.00293862	19241/18754/19240/76709/14026	5
GO:0061025	membrane fusion	5/97	172/28905	0.0290698	8.66249	5.8486	0.000291596	0.00454056	0.00299708	20617/12890/20614/20979/20910	5
GO:0048284	organelle fusion	5/97	173/28905	0.0289017	8.61242	5.82735	0.000299484	0.00460971	0.00304272	20617/12890/20614/20979/20910	5
GO:0032273	positive regulation of protein polymerization	4/97	95/28905	0.0421053	12.5469	6.54132	0.000300265	0.00460971	0.00304272	17755/18754/76709/14026	4
GO:0099170	postsynaptic modulation of chemical synaptic transmission	3/97	39/28905	0.0769231	22.9223	7.94938	0.00030669	0.00465572	0.00307309	19055/64011/18039	3
GO:0030041	actin filament polymerization	5/97	174/28905	0.0287356	8.56292	5.80627	0.000307534	0.00465572	0.00307309	19241/18754/19240/76709/14026	5
GO:1901879	regulation of protein depolymerization	4/97	96/28905	0.0416667	12.4162	6.50134	0.00031252	0.00466639	0.00308014	17755/76709/14026/20257	4
GO:1904427	positive regulation of calcium ion transmembrane transport	4/97	96/28905	0.0416667	12.4162	6.50134	0.00031252	0.00466639	0.00308014	12314/20617/19055/11931	4
GO:0007626	locomotory behavior	6/97	273/28905	0.021978	6.54922	5.34559	0.000323595	0.0047989	0.0031676	20617/20614/18754/13838/12307/224671	6
GO:0006865	amino acid transport	5/97	180/28905	0.0277778	8.27749	5.68324	0.00035933	0.00529284	0.00349363	20617/14812/72961/20910/12424	5
GO:0034766	negative regulation of monoatomic ion transmembrane transport	4/97	100/28905	0.04	11.9196	6.34718	0.000365142	0.00530673	0.0035028	12314/19055/18754/11735	4
GO:0035418	protein localization to synapse	4/97	100/28905	0.04	11.9196	6.34718	0.000365142	0.00530673	0.0035028	20614/227580/12322/224997	4
GO:0032890	regulation of organic acid transport	4/97	102/28905	0.0392157	11.6859	6.27335	0.000393699	0.00568387	0.00375174	20617/14812/20910/12424	4
GO:1903169	regulation of calcium ion transmembrane transport	5/97	184/28905	0.0271739	8.09755	5.60435	0.000397357	0.00569894	0.00376168	12314/20617/19055/18754/11931	5
GO:0071248	cellular response to metal ion	5/97	185/28905	0.027027	8.05378	5.585	0.000407321	0.00576598	0.00380593	20617/11735/20979/17260/26413	5
GO:1902905	positive regulation of supramolecular fiber organization	5/97	185/28905	0.027027	8.05378	5.585	0.000407321	0.00576598	0.00380593	17755/18754/76709/14026/20257	5
GO:0048588	developmental cell growth	6/97	289/28905	0.0207612	6.18664	5.14208	0.000437656	0.00612358	0.00404198	17755/67891/56177/20979/68404/22129	6
GO:0046879	hormone secretion	7/97	405/28905	0.017284	5.15044	4.88098	0.000438201	0.00612358	0.00404198	19055/20614/18754/56205/54003/56455/20394	7
GO:0060560	developmental growth involved in morphogenesis	6/97	290/28905	0.0206897	6.1653	5.12987	0.000445707	0.0061888	0.00408502	17755/67891/56177/20979/68404/22129	6
GO:0032970	regulation of actin filament-based process	7/97	409/28905	0.0171149	5.10007	4.84584	0.000464588	0.00641014	0.00423112	19241/18754/19240/76709/14026/20301/17260	7
GO:0009914	hormone transport	7/97	413/28905	0.0169492	5.05067	4.81115	0.00049223	0.0066733	0.00440483	19055/20614/18754/56205/54003/56455/20394	7
GO:0099525	presynaptic dense core vesicle exocytosis	2/97	10/28905	0.2	59.5979	10.7542	0.000492844	0.0066733	0.00440483	20614/20910	2
GO:2000987	positive regulation of behavioral fear response	2/97	10/28905	0.2	59.5979	10.7542	0.000492844	0.0066733	0.00440483	12424/17260	2
GO:0051495	positive regulation of cytoskeleton organization	5/97	197/28905	0.0253807	7.56319	5.36358	0.000542189	0.00725136	0.00478638	17755/18754/76709/14026/20257	5
GO:0051650	establishment of vesicle localization	5/97	197/28905	0.0253807	7.56319	5.36358	0.000542189	0.00725136	0.00478638	20617/12794/20614/52906/20910	5
GO:0097553	calcium ion transmembrane import into cytosol	5/97	198/28905	0.0252525	7.52499	5.34598	0.000554774	0.00737443	0.00486762	12314/20617/19055/14812/18754	5
GO:0099601	regulation of neurotransmitter receptor activity	3/97	48/28905	0.0625	18.6244	7.09115	0.000567875	0.00750283	0.00495238	12794/224997/17260	3
GO:0030516	regulation of axon extension	4/97	113/28905	0.0353982	10.5483	5.90117	0.000579977	0.00761656	0.00502745	17755/67891/56177/22129	4
GO:0008154	actin polymerization or depolymerization	5/97	201/28905	0.0248756	7.41268	5.29389	0.000593849	0.00775205	0.00511687	19241/18754/19240/76709/14026	5
GO:0005513	detection of calcium ion	2/97	11/28905	0.181818	54.1799	10.2364	0.000601048	0.00775316	0.00511761	12314/20979	2
GO:1903367	positive regulation of fear response	2/97	11/28905	0.181818	54.1799	10.2364	0.000601048	0.00775316	0.00511761	12424/17260	2
GO:0031111	negative regulation of microtubule polymerization or depolymerization	3/97	50/28905	0.06	17.8794	6.93169	0.000640406	0.00818467	0.00540243	20617/17755/20257	3
GO:0034248	regulation of amide metabolic process	7/97	432/28905	0.0162037	4.82854	4.65229	0.000642008	0.00818467	0.00540243	20617/104001/13803/13838/22121/11803/26413	7
GO:0050905	neuromuscular process	5/97	206/28905	0.0242718	7.23276	5.20941	0.000663522	0.00840975	0.00555101	12323/14812/268859/105689/18039	5
GO:0042989	sequestering of actin monomers	2/97	12/28905	0.166667	49.6649	9.78405	0.000719681	0.00896516	0.00591761	19241/19240	2
GO:0051901	positive regulation of mitochondrial depolarization	2/97	12/28905	0.166667	49.6649	9.78405	0.000719681	0.00896516	0.00591761	56772/12424	2
GO:0099011	neuronal dense core vesicle exocytosis	2/97	12/28905	0.166667	49.6649	9.78405	0.000719681	0.00896516	0.00591761	20614/20910	2
GO:0031396	regulation of protein ubiquitination	5/97	211/28905	0.0236967	7.06137	5.12772	0.000739147	0.00915534	0.00604314	12069/20115/18754/105689/22187	5
GO:0001881	receptor recycling	3/97	53/28905	0.0566038	16.8673	6.70907	0.000759865	0.00925422	0.00610841	20617/18195/14799	3
GO:0008089	anterograde axonal transport	3/97	53/28905	0.0566038	16.8673	6.70907	0.000759865	0.00925422	0.00610841	12794/11735/18039	3
GO:1903170	negative regulation of calcium ion transmembrane transport	3/97	53/28905	0.0566038	16.8673	6.70907	0.000759865	0.00925422	0.00610841	12314/19055/18754	3
GO:0033555	multicellular organismal response to stress	4/97	122/28905	0.0327869	9.77015	5.63284	0.000773199	0.00931257	0.00614692	19055/14812/12424/17260	4
GO:0071346	cellular response to type II interferon	4/97	122/28905	0.0327869	9.77015	5.63284	0.000773199	0.00931257	0.00614692	12322/20910/14026/22121	4
GO:0032412	regulation of monoatomic ion transmembrane transporter activity	5/97	214/28905	0.0233645	6.96238	5.07998	0.00078751	0.00943281	0.00622629	12314/12794/11735/11931/17260	5
GO:0003254	regulation of membrane depolarization	3/97	54/28905	0.0555556	16.555	6.63887	0.000802614	0.00956119	0.00631103	56772/11735/12424	3
GO:0008306	associative learning	4/97	124/28905	0.0322581	9.61257	5.57698	0.000821624	0.00973446	0.0064254	20614/14812/12424/55978	4
GO:0031113	regulation of microtubule polymerization	3/97	55/28905	0.0545455	16.254	6.57052	0.000846862	0.00988508	0.00652482	20617/17755/20257	3
GO:0016358	dendrite development	6/97	328/28905	0.0182927	5.45103	4.70433	0.00084794	0.00988508	0.00652482	17755/19055/12323/12322/13838/17260	6
GO:1904062	regulation of monoatomic cation transmembrane transport	6/97	328/28905	0.0182927	5.45103	4.70433	0.00084794	0.00988508	0.00652482	12314/20617/19055/18754/11735/11931	6
GO:0007519	skeletal muscle tissue development	5/97	218/28905	0.0229358	6.83463	5.01773	0.000855624	0.0099216	0.00654893	19055/268859/17263/17938/17260	5
GO:0051648	vesicle localization	5/97	219/28905	0.0228311	6.80342	5.00241	0.000873319	0.0100732	0.00664899	20617/12794/20614/52906/20910	5
GO:0007018	microtubule-based movement	7/97	458/28905	0.0152838	4.55443	4.44931	0.000903366	0.0103649	0.00684156	17755/12794/11735/56455/22187/18039/55978	7
GO:0009566	fertilization	5/97	221/28905	0.0226244	6.74185	4.97206	0.000909523	0.0103809	0.00685213	12323/54003/15081/20910/11674	5
GO:0061387	regulation of extent of cell growth	4/97	129/28905	0.0310078	9.23999	5.4427	0.000951995	0.0108091	0.00713475	17755/67891/56177/22129	4
GO:0017157	regulation of exocytosis	5/97	225/28905	0.0222222	6.62199	4.91247	0.000985274	0.010998	0.00725941	20617/18195/20979/20910/20977	5
GO:0051280	negative regulation of release of sequestered calcium ion into cytosol	2/97	14/28905	0.142857	42.57	9.02756	0.000987954	0.010998	0.00725941	12314/18754	2
GO:2000822	regulation of behavioral fear response	2/97	14/28905	0.142857	42.57	9.02756	0.000987954	0.010998	0.00725941	12424/17260	2
GO:0001662	behavioral fear response	3/97	58/28905	0.0517241	15.4133	6.37579	0.000988809	0.010998	0.00725941	14812/12424/17260	3
GO:0002209	behavioral defense response	3/97	59/28905	0.0508475	15.152	6.31408	0.00103926	0.0114424	0.00755273	14812/12424/17260	3
GO:0030838	positive regulation of actin filament polymerization	3/97	59/28905	0.0508475	15.152	6.31408	0.00103926	0.0114424	0.00755273	18754/76709/14026	3
GO:1902414	protein localization to cell junction	4/97	133/28905	0.0300752	8.9621	5.34043	0.00106628	0.0116352	0.00768	20614/227580/12322/224997	4
GO:0001822	kidney development	6/97	343/28905	0.0174927	5.21265	4.55424	0.00106745	0.0116352	0.00768	19055/70350/13838/12307/17260/55978	6
GO:0060538	skeletal muscle organ development	5/97	230/28905	0.0217391	6.47804	4.84	0.00108644	0.0117152	0.00773285	19055/268859/17263/17938/17260	5
GO:0032892	positive regulation of organic acid transport	3/97	60/28905	0.05	14.8995	6.25385	0.00109131	0.0117152	0.00773285	14812/20910/12424	3
GO:0014812	muscle cell migration	4/97	134/28905	0.0298507	8.89521	5.31554	0.00109629	0.0117152	0.00773285	19241/76709/17938/17260	4
GO:0060996	dendritic spine development	4/97	134/28905	0.0298507	8.89521	5.31554	0.00109629	0.0117152	0.00773285	12323/12322/13838/17260	4
GO:0007416	synapse assembly	5/97	231/28905	0.021645	6.44999	4.82576	0.00110757	0.0117519	0.00775706	20617/14799/227580/105689/17260	5
GO:0043244	regulation of protein-containing complex disassembly	4/97	135/28905	0.0296296	8.82932	5.2909	0.00112689	0.0117519	0.00775706	17755/76709/14026/20257	4
GO:0031115	negative regulation of microtubule polymerization	2/97	15/28905	0.133333	39.732	8.70662	0.00113746	0.0117519	0.00775706	20617/20257	2
GO:0032026	response to magnesium ion	2/97	15/28905	0.133333	39.732	8.70662	0.00113746	0.0117519	0.00775706	20617/11735	2
GO:0035845	photoreceptor cell outer segment organization	2/97	15/28905	0.133333	39.732	8.70662	0.00113746	0.0117519	0.00775706	52906/55978	2
GO:1903365	regulation of fear response	2/97	15/28905	0.133333	39.732	8.70662	0.00113746	0.0117519	0.00775706	12424/17260	2
GO:1990504	dense core granule exocytosis	2/97	15/28905	0.133333	39.732	8.70662	0.00113746	0.0117519	0.00775706	20614/20910	2
GO:0099171	presynaptic modulation of chemical synaptic transmission	3/97	63/28905	0.047619	14.19	6.08149	0.00125725	0.0129283	0.00853358	18754/432530/68404	3
GO:0051284	positive regulation of sequestering of calcium ion	2/97	16/28905	0.125	37.2487	8.41578	0.00129711	0.0132756	0.00876279	12314/18754	2
GO:0048278	vesicle docking	3/97	64/28905	0.046875	13.9683	6.02664	0.00131589	0.0134049	0.00884814	12322/20979/20910	3
GO:0048675	axon extension	4/97	141/28905	0.0283688	8.45361	5.14825	0.00132317	0.0134163	0.00885568	17755/67891/56177/22129	4
GO:0072001	renal system development	6/97	359/28905	0.0167131	4.98033	4.40354	0.00134721	0.0135968	0.00897483	19055/70350/13838/12307/17260/55978	6
GO:0043271	negative regulation of monoatomic ion transport	4/97	142/28905	0.028169	8.39408	5.1253	0.00135806	0.0136432	0.0090054	12314/19055/18754/11735	4
GO:0042596	fear response	3/97	65/28905	0.0461538	13.7534	5.973	0.00137623	0.0137623	0.00908404	14812/12424/17260	3
GO:0050767	regulation of neurogenesis	7/97	494/28905	0.01417	4.22253	4.19204	0.00139663	0.0139025	0.00917659	17755/19055/67891/12323/13838/18039/22129	7
GO:0001921	positive regulation of receptor recycling	2/97	17/28905	0.117647	35.0576	8.15057	0.00146685	0.0145351	0.00959418	20617/18195	2
GO:0034765	regulation of monoatomic ion transmembrane transport	6/97	366/28905	0.0163934	4.88508	4.34039	0.00148589	0.0146182	0.00964901	12314/20617/19055/18754/11735/11931	6
GO:1903320	regulation of protein modification by small protein conjugation or removal	5/97	247/28905	0.0202429	6.03218	4.60882	0.00148867	0.0146182	0.00964901	12069/20115/18754/105689/22187	5
GO:0098930	axonal transport	3/97	67/28905	0.0447761	13.3428	5.86918	0.00150206	0.0146182	0.00964901	12794/11735/18039	3
GO:1903539	protein localization to postsynaptic membrane	3/97	67/28905	0.0447761	13.3428	5.86918	0.00150206	0.0146182	0.00964901	20614/227580/12322	3
GO:0051592	response to calcium ion	4/97	147/28905	0.0272109	8.10856	5.01383	0.00154219	0.0149421	0.00986278	12314/19055/20979/17260	4
GO:0062237	protein localization to postsynapse	3/97	68/28905	0.0441176	13.1466	5.81892	0.00156758	0.0151209	0.00998083	20614/227580/12322	3
GO:1901873	regulation of post-translational protein modification	5/97	252/28905	0.0198413	5.91249	4.54491	0.00162545	0.0156101	0.0103037	12069/20115/18754/105689/22187	5
GO:0032835	glomerulus development	3/97	70/28905	0.0428571	12.771	5.7215	0.00170395	0.0162922	0.0107539	19055/70350/17260	3
GO:0071241	cellular response to inorganic substance	5/97	256/28905	0.0195312	5.82011	4.49501	0.00174137	0.0165772	0.0109421	20617/11735/20979/17260/26413	5
GO:0032410	negative regulation of transporter activity	3/97	71/28905	0.0422535	12.5911	5.67427	0.00177482	0.0166772	0.0110081	12314/20617/11735	3
GO:0051926	negative regulation of calcium ion transport	3/97	71/28905	0.0422535	12.5911	5.67427	0.00177482	0.0166772	0.0110081	12314/19055/18754	3
GO:0140115	export across plasma membrane	3/97	71/28905	0.0422535	12.5911	5.67427	0.00177482	0.0166772	0.0110081	12314/67972/11931	3
GO:1904064	positive regulation of cation transmembrane transport	4/97	153/28905	0.0261438	7.79058	4.88683	0.00178528	0.0167034	0.0110254	12314/20617/19055/11931	4
GO:0031340	positive regulation of vesicle fusion	2/97	19/28905	0.105263	31.3673	7.68331	0.00183631	0.0167816	0.011077	20617/20979	2
GO:0031630	regulation of synaptic vesicle fusion to presynaptic active zone membrane	2/97	19/28905	0.105263	31.3673	7.68331	0.00183631	0.0167816	0.011077	12890/20979	2
GO:0035235	ionotropic glutamate receptor signaling pathway	2/97	19/28905	0.105263	31.3673	7.68331	0.00183631	0.0167816	0.011077	14812/12322	2
GO:0045956	positive regulation of calcium ion-dependent exocytosis	2/97	19/28905	0.105263	31.3673	7.68331	0.00183631	0.0167816	0.011077	20979/20910	2
GO:1901632	regulation of synaptic vesicle membrane organization	2/97	19/28905	0.105263	31.3673	7.68331	0.00183631	0.0167816	0.011077	12890/20979	2
GO:0032507	maintenance of protein location in cell	3/97	72/28905	0.0416667	12.4162	5.62798	0.00184752	0.0167816	0.011077	19241/19240/11735	3
GO:0050885	neuromuscular process controlling balance	3/97	72/28905	0.0416667	12.4162	5.62798	0.00184752	0.0167816	0.011077	12323/268859/18039	3
GO:2001244	positive regulation of intrinsic apoptotic signaling pathway	3/97	73/28905	0.0410959	12.2462	5.5826	0.00192204	0.0173861	0.011476	20115/22187/20747	3
GO:0072073	kidney epithelium development	4/97	157/28905	0.0254777	7.59209	4.80593	0.00196136	0.0176685	0.0116624	70350/13838/12307/17260	4
GO:0051480	regulation of cytosolic calcium ion concentration	3/97	74/28905	0.0405405	12.0807	5.53809	0.00199841	0.0179282	0.0118338	14812/67972/12307	3
GO:0090257	regulation of muscle system process	5/97	265/28905	0.0188679	5.62245	4.38649	0.00202424	0.0180416	0.0119087	12314/19055/67972/11931/17260	5
GO:0036120	cellular response to platelet-derived growth factor stimulus	2/97	20/28905	0.1	29.799	7.47591	0.00203589	0.0180416	0.0119087	18754/76709	2
GO:0038166	angiotensin-activated signaling pathway	2/97	20/28905	0.1	29.799	7.47591	0.00203589	0.0180416	0.0119087	19055/12322	2
GO:0030073	insulin secretion	5/97	267/28905	0.0187266	5.58033	4.36304	0.0020914	0.0184585	0.0121839	19055/20614/18754/56205/56455	5
GO:0090150	establishment of protein localization to membrane	5/97	268/28905	0.0186567	5.55951	4.35141	0.00212559	0.0186846	0.0123331	20614/18195/11735/76709/17938	5
GO:0017156	calcium-ion regulated exocytosis	3/97	77/28905	0.038961	11.61	5.40955	0.00223879	0.0196007	0.0129378	20614/20979/20910	3
GO:0006898	receptor-mediated endocytosis	5/97	273/28905	0.018315	5.45769	4.29411	0.00230267	0.0200793	0.0132537	20617/20614/18195/14799/52906	5
GO:0072006	nephron development	4/97	165/28905	0.0242424	7.22399	4.65239	0.00234896	0.0204013	0.0134662	19055/70350/12307/17260	4
GO:0034767	positive regulation of monoatomic ion transmembrane transport	4/97	169/28905	0.0236686	7.05301	4.57941	0.00256123	0.0220226	0.0145364	12314/20617/19055/11931	4
GO:0031397	negative regulation of protein ubiquitination	3/97	81/28905	0.037037	11.0367	5.24883	0.00258614	0.0220226	0.0145364	12069/20115/18754	3
GO:0043112	receptor metabolic process	3/97	81/28905	0.037037	11.0367	5.24883	0.00258614	0.0220226	0.0145364	20617/18195/14799	3
GO:0051279	regulation of release of sequestered calcium ion into cytosol	3/97	81/28905	0.037037	11.0367	5.24883	0.00258614	0.0220226	0.0145364	12314/20617/18754	3
GO:0140056	organelle localization by membrane tethering	3/97	81/28905	0.037037	11.0367	5.24883	0.00258614	0.0220226	0.0145364	12322/20979/20910	3
GO:0110053	regulation of actin filament organization	5/97	283/28905	0.0176678	5.26484	4.18364	0.00268875	0.0225818	0.0149055	19241/18754/19240/76709/14026	5
GO:0036119	response to platelet-derived growth factor	2/97	23/28905	0.0869565	25.9121	6.93537	0.00269325	0.0225818	0.0149055	18754/76709	2
GO:0090128	regulation of synapse maturation	2/97	23/28905	0.0869565	25.9121	6.93537	0.00269325	0.0225818	0.0149055	12323/18039	2
GO:2000311	regulation of AMPA receptor activity	2/97	23/28905	0.0869565	25.9121	6.93537	0.00269325	0.0225818	0.0149055	12794/17260	2
GO:0007338	single fertilization	4/97	172/28905	0.0232558	6.92999	4.52623	0.00272884	0.0227926	0.0150446	12323/15081/20910/11674	4
GO:0010640	regulation of platelet-derived growth factor receptor signaling pathway	2/97	24/28905	0.0833333	24.8325	6.77762	0.00293168	0.0241172	0.015919	20617/55978	2
GO:0045838	positive regulation of membrane potential	2/97	24/28905	0.0833333	24.8325	6.77762	0.00293168	0.0241172	0.015919	14799/11735	2
GO:0048643	positive regulation of skeletal muscle tissue development	2/97	24/28905	0.0833333	24.8325	6.77762	0.00293168	0.0241172	0.015919	17938/17260	2
GO:0051900	regulation of mitochondrial depolarization	2/97	24/28905	0.0833333	24.8325	6.77762	0.00293168	0.0241172	0.015919	56772/12424	2
GO:2001235	positive regulation of apoptotic signaling pathway	4/97	176/28905	0.0227273	6.77249	4.45726	0.00296381	0.0242899	0.016033	12323/20115/22187/20747	4
GO:0008088	axo-dendritic transport	3/97	86/28905	0.0348837	10.395	5.06307	0.00306481	0.0250235	0.0165172	12794/11735/18039	3
GO:0022406	membrane docking	3/97	87/28905	0.0344828	10.2755	5.02775	0.00316661	0.0257583	0.0170022	12322/20979/20910	3
GO:0061162	establishment of monopolar cell polarity	2/97	25/28905	0.08	23.8392	6.62918	0.00317967	0.0257683	0.0170088	17755/55978	2
GO:1902117	positive regulation of organelle assembly	3/97	88/28905	0.0340909	10.1587	4.99299	0.00327047	0.026406	0.0174298	56455/76709/55978	3
GO:0046785	microtubule polymerization	3/97	89/28905	0.0337079	10.0446	4.95879	0.0033764	0.0270609	0.017862	20617/17755/20257	3
GO:0051262	protein tetramerization	3/97	89/28905	0.0337079	10.0446	4.95879	0.0033764	0.0270609	0.017862	20617/14812/14026	3
GO:0030859	polarized epithelial cell differentiation	2/97	26/28905	0.0769231	22.9223	6.48918	0.00343714	0.0273466	0.0180506	52906/55978	2
GO:0061339	establishment or maintenance of monopolar cell polarity	2/97	26/28905	0.0769231	22.9223	6.48918	0.00343714	0.0273466	0.0180506	17755/55978	2
GO:0009306	protein secretion	6/97	438/28905	0.0136986	4.08205	3.7715	0.00362673	0.0287501	0.018977	19055/20614/18754/56205/56455/52906	6
GO:0035592	establishment of protein localization to extracellular region	6/97	439/28905	0.0136674	4.07275	3.76448	0.00366721	0.0288595	0.0190492	19055/20614/18754/56205/56455/52906	6
GO:0010922	positive regulation of phosphatase activity	2/97	27/28905	0.0740741	22.0733	6.35681	0.00370402	0.0288595	0.0190492	12314/17260	2
GO:0016486	peptide hormone processing	2/97	27/28905	0.0740741	22.0733	6.35681	0.00370402	0.0288595	0.0190492	30052/20394	2
GO:0051016	barbed-end actin filament capping	2/97	27/28905	0.0740741	22.0733	6.35681	0.00370402	0.0288595	0.0190492	76709/14026	2
GO:1903321	negative regulation of protein modification by small protein conjugation or removal	3/97	92/28905	0.0326087	9.71706	4.85935	0.00370673	0.0288595	0.0190492	12069/20115/18754	3
GO:0009150	purine ribonucleotide metabolic process	6/97	441/28905	0.0136054	4.05428	3.7505	0.00374918	0.0290861	0.0191988	20617/432530/11931/11964/11674/11966	6
GO:0071692	protein localization to extracellular region	6/97	445/28905	0.0134831	4.01784	3.72278	0.00391719	0.0302818	0.019988	19055/20614/18754/56205/56455/52906	6
GO:0018105	peptidyl-serine phosphorylation	5/97	310/28905	0.016129	4.80629	3.90972	0.00396388	0.0304455	0.0200961	20617/12323/18754/12322/26413	5
GO:0032253	dense core granule localization	2/97	28/28905	0.0714286	21.285	6.2314	0.00398026	0.0304455	0.0200961	20614/20910	2
GO:1900242	regulation of synaptic vesicle endocytosis	2/97	28/28905	0.0714286	21.285	6.2314	0.00398026	0.0304455	0.0200961	72961/224671	2
GO:0007612	learning	4/97	192/28905	0.0208333	6.20812	4.20146	0.0040422	0.0308112	0.0203375	20614/14812/12424/55978	4
GO:0003012	muscle system process	6/97	449/28905	0.013363	3.98204	3.69538	0.00409073	0.0310724	0.0205099	12314/19055/67972/11931/17260/11674	6
GO:0048813	dendrite morphogenesis	4/97	193/28905	0.0207254	6.17595	4.18645	0.0041173	0.0311657	0.0205714	19055/12323/12322/13838	4
GO:0021954	central nervous system neuron development	3/97	96/28905	0.03125	9.31218	4.73363	0.00417689	0.0313987	0.0207253	13838/105689/22187	3
GO:1901874	negative regulation of post-translational protein modification	3/97	96/28905	0.03125	9.31218	4.73363	0.00417689	0.0313987	0.0207253	12069/20115/18754	3
GO:0051291	protein heterooligomerization	2/97	29/28905	0.0689655	20.551	6.11235	0.00426579	0.0316642	0.0209005	14812/20979	2
GO:1901863	positive regulation of muscle tissue development	2/97	29/28905	0.0689655	20.551	6.11235	0.00426579	0.0316642	0.0209005	17938/17260	2
GO:1904385	cellular response to angiotensin	2/97	29/28905	0.0689655	20.551	6.11235	0.00426579	0.0316642	0.0209005	19055/12322	2
GO:0046887	positive regulation of hormone secretion	4/97	195/28905	0.0205128	6.11261	4.15673	0.00427031	0.0316642	0.0209005	20614/18754/54003/56455	4
GO:0031647	regulation of protein stability	5/97	318/28905	0.0157233	4.68537	3.83459	0.00441296	0.032589	0.0215109	20617/20115/13838/11931/20910	5
GO:0045185	maintenance of protein location	3/97	98/28905	0.0306122	9.12213	4.6735	0.00442492	0.032589	0.0215109	19241/19240/11735	3
GO:0043523	regulation of neuron apoptotic process	5/97	320/28905	0.015625	4.65609	3.8162	0.00453067	0.0330298	0.0218019	20617/22187/18039/20910/17260	5
GO:0014033	neural crest cell differentiation	3/97	99/28905	0.030303	9.02999	4.64408	0.00455222	0.0330298	0.0218019	20115/17260/26413	3
GO:0048814	regulation of dendrite morphogenesis	3/97	99/28905	0.030303	9.02999	4.64408	0.00455222	0.0330298	0.0218019	19055/12323/13838	3
GO:0060045	positive regulation of cardiac muscle cell proliferation	2/97	30/28905	0.0666667	19.866	5.99912	0.00456054	0.0330298	0.0218019	17260/26413	2
GO:0090314	positive regulation of protein targeting to membrane	2/97	30/28905	0.0666667	19.866	5.99912	0.00456054	0.0330298	0.0218019	11735/76709	2
GO:0018209	peptidyl-serine modification	5/97	321/28905	0.0155763	4.64158	3.80706	0.00459036	0.0330768	0.0218329	20617/12323/18754/12322/26413	5
GO:0009259	ribonucleotide metabolic process	6/97	460/28905	0.0130435	3.88682	3.62163	0.00459737	0.0330768	0.0218329	20617/432530/11931/11964/11674/11966	6
GO:0030072	peptide hormone secretion	5/97	322/28905	0.015528	4.62717	3.79796	0.00465061	0.0333498	0.0220131	19055/20614/18754/56205/56455	5
GO:0045807	positive regulation of endocytosis	4/97	201/28905	0.0199005	5.93014	4.07	0.0047523	0.0339673	0.0224207	20617/19055/18195/52906	4
GO:0050772	positive regulation of axonogenesis	3/97	101/28905	0.029703	8.85118	4.58646	0.00481343	0.0342917	0.0226349	17755/67891/18039	3
GO:0070482	response to oxygen levels	5/97	325/28905	0.0153846	4.58446	3.77088	0.00483473	0.0343188	0.0226527	14812/18754/13838/11931/11964	5
GO:0051882	mitochondrial depolarization	2/97	31/28905	0.0645161	19.2251	5.89124	0.00486445	0.0343188	0.0226527	56772/12424	2
GO:1901021	positive regulation of calcium ion transmembrane transporter activity	2/97	31/28905	0.0645161	19.2251	5.89124	0.00486445	0.0343188	0.0226527	12314/11931	2
GO:0050821	protein stabilization	4/97	204/28905	0.0196078	5.84294	4.02794	0.00500648	0.0352069	0.0232389	20115/13838/11931/20910	4
GO:0042274	ribosomal small subunit biogenesis	3/97	103/28905	0.0291262	8.67931	4.53041	0.00508352	0.0352715	0.0232815	20115/20116/20085	3
GO:0045921	positive regulation of exocytosis	3/97	103/28905	0.0291262	8.67931	4.53041	0.00508352	0.0352715	0.0232815	20617/20979/20910	3
GO:0002790	peptide secretion	5/97	330/28905	0.0151515	4.515	3.72646	0.00515304	0.0352715	0.0232815	19055/20614/18754/56205/56455	5
GO:0050769	positive regulation of neurogenesis	5/97	330/28905	0.0151515	4.515	3.72646	0.00515304	0.0352715	0.0232815	17755/67891/12323/13838/18039	5
GO:0021952	central nervous system projection neuron axonogenesis	2/97	32/28905	0.0625	18.6244	5.78829	0.00517746	0.0352715	0.0232815	13838/105689	2
GO:0045724	positive regulation of cilium assembly	2/97	32/28905	0.0625	18.6244	5.78829	0.00517746	0.0352715	0.0232815	56455/55978	2
GO:0048641	regulation of skeletal muscle tissue development	2/97	32/28905	0.0625	18.6244	5.78829	0.00517746	0.0352715	0.0232815	17938/17260	2
GO:1900273	positive regulation of long-term synaptic potentiation	2/97	32/28905	0.0625	18.6244	5.78829	0.00517746	0.0352715	0.0232815	64011/432530	2
GO:1902683	regulation of receptor localization to synapse	2/97	32/28905	0.0625	18.6244	5.78829	0.00517746	0.0352715	0.0232815	12794/12322	2
GO:1990806	ligand-gated ion channel signaling pathway	2/97	32/28905	0.0625	18.6244	5.78829	0.00517746	0.0352715	0.0232815	14812/12322	2
GO:0019693	ribose phosphate metabolic process	6/97	474/28905	0.0126582	3.77202	3.531	0.00530747	0.0360445	0.0237918	20617/432530/11931/11964/11674/11966	6
GO:0050708	regulation of protein secretion	5/97	333/28905	0.015015	4.47432	3.70024	0.00535102	0.0361716	0.0238757	19055/18754/56205/56455/52906	5
GO:0001764	neuron migration	4/97	208/28905	0.0192308	5.73057	3.97315	0.00535937	0.0361716	0.0238757	12323/12322/12424/17260	4
GO:0042692	muscle cell differentiation	6/97	476/28905	0.012605	3.75617	3.51834	0.00541513	0.0364351	0.0240496	19241/19055/15081/17938/17260/55978	6
GO:0000462	maturation of SSU-rRNA from tricistronic rRNA transcript (SSU-rRNA, 5.8S rRNA, LSU-rRNA)	2/97	33/28905	0.0606061	18.06	5.68991	0.0054995	0.0364405	0.0240532	20116/20085	2
GO:0003299	muscle hypertrophy in response to stress	2/97	33/28905	0.0606061	18.06	5.68991	0.0054995	0.0364405	0.0240532	19055/17260	2
GO:0014898	cardiac muscle hypertrophy in response to stress	2/97	33/28905	0.0606061	18.06	5.68991	0.0054995	0.0364405	0.0240532	19055/17260	2
GO:1901798	positive regulation of signal transduction by p53 class mediator	2/97	33/28905	0.0606061	18.06	5.68991	0.0054995	0.0364405	0.0240532	20115/22187	2
GO:2001014	regulation of skeletal muscle cell differentiation	2/97	33/28905	0.0606061	18.06	5.68991	0.0054995	0.0364405	0.0240532	268859/17260	2
GO:0021953	central nervous system neuron differentiation	4/97	210/28905	0.0190476	5.67599	3.94629	0.00554191	0.0366102	0.0241652	13838/105689/22187/58208	4
GO:0014910	regulation of smooth muscle cell migration	3/97	107/28905	0.0280374	8.35485	4.42276	0.00565071	0.0372162	0.0245652	19241/76709/17260	3
GO:0097061	dendritic spine organization	3/97	108/28905	0.0277778	8.27749	4.39671	0.00579819	0.0377167	0.0248956	12323/14812/13838	3
GO:0043524	negative regulation of neuron apoptotic process	4/97	213/28905	0.0187793	5.59605	3.90663	0.00582343	0.0377167	0.0248956	20617/18039/20910/17260	4
GO:0014887	cardiac muscle adaptation	2/97	34/28905	0.0588235	17.5288	5.59575	0.00583052	0.0377167	0.0248956	19055/17260	2
GO:0032252	secretory granule localization	2/97	34/28905	0.0588235	17.5288	5.59575	0.00583052	0.0377167	0.0248956	20614/20910	2
GO:0140448	signaling receptor ligand precursor processing	2/97	34/28905	0.0588235	17.5288	5.59575	0.00583052	0.0377167	0.0248956	30052/20394	2
GO:1990776	response to angiotensin	2/97	34/28905	0.0588235	17.5288	5.59575	0.00583052	0.0377167	0.0248956	19055/12322	2
GO:0120032	regulation of plasma membrane bounded cell projection assembly	4/97	214/28905	0.0186916	5.5699	3.89358	0.00591935	0.0381369	0.025173	56455/76709/14026/55978	4
GO:0050795	regulation of behavior	3/97	109/28905	0.0275229	8.20155	4.37101	0.00594796	0.0381369	0.025173	52906/12424/17260	3
GO:0051899	membrane depolarization	3/97	109/28905	0.0275229	8.20155	4.37101	0.00594796	0.0381369	0.025173	56772/11735/12424	3
GO:1905475	regulation of protein localization to membrane	4/97	215/28905	0.0186047	5.54399	3.88061	0.00601632	0.0384621	0.0253876	12323/12322/11735/76709	4
GO:0031112	positive regulation of microtubule polymerization or depolymerization	2/97	35/28905	0.0571429	17.028	5.50551	0.00617044	0.0391034	0.0258109	17755/20257	2
GO:1902253	regulation of intrinsic apoptotic signaling pathway by p53 class mediator	2/97	35/28905	0.0571429	17.028	5.50551	0.00617044	0.0391034	0.0258109	20115/22187	2
GO:2001258	negative regulation of cation channel activity	2/97	35/28905	0.0571429	17.028	5.50551	0.00617044	0.0391034	0.0258109	12314/11735	2
GO:0060491	regulation of cell projection assembly	4/97	217/28905	0.0184332	5.4929	3.85491	0.00621343	0.0392617	0.0259154	56455/76709/14026/55978	4
GO:1901653	cellular response to peptide	5/97	346/28905	0.0144509	4.30621	3.59009	0.00627148	0.039514	0.0260819	19055/67972/12322/13838/26413	5
GO:0008344	adult locomotory behavior	3/97	112/28905	0.0267857	7.98187	4.29581	0.00641112	0.0401616	0.0265094	20617/13838/224671	3
GO:0035303	regulation of dephosphorylation	3/97	112/28905	0.0267857	7.98187	4.29581	0.00641112	0.0401616	0.0265094	12314/56205/17260	3
GO:0015833	peptide transport	5/97	351/28905	0.014245	4.24487	3.54916	0.00665346	0.0415603	0.0274326	19055/20614/18754/56205/56455	5
GO:0050796	regulation of insulin secretion	4/97	222/28905	0.018018	5.36918	3.79204	0.00672489	0.0418865	0.0276479	19055/18754/56205/56455	4
GO:0008361	regulation of cell size	4/97	223/28905	0.0179372	5.34511	3.77969	0.00683043	0.0423426	0.027949	17755/67891/56177/22129	4
GO:0007026	negative regulation of microtubule depolymerization	2/97	37/28905	0.0540541	16.1076	5.33574	0.00687677	0.0423426	0.027949	17755/20257	2
GO:0090313	regulation of protein targeting to membrane	2/97	37/28905	0.0540541	16.1076	5.33574	0.00687677	0.0423426	0.027949	11735/76709	2
GO:1903421	regulation of synaptic vesicle recycling	2/97	37/28905	0.0540541	16.1076	5.33574	0.00687677	0.0423426	0.027949	72961/224671	2
GO:0010469	regulation of signaling receptor activity	3/97	115/28905	0.026087	7.77364	4.22337	0.00689523	0.0423426	0.027949	12794/224997/17260	3
GO:1903050	regulation of proteolysis involved in protein catabolic process	4/97	224/28905	0.0178571	5.32124	3.76742	0.00693705	0.0424797	0.0280395	20115/13838/22187/224997	4
GO:0002275	myeloid cell activation involved in immune response	3/97	119/28905	0.0252101	7.51235	4.13075	0.0075737	0.0458602	0.0302708	12890/18754/20910	3
GO:0008637	apoptotic mitochondrial changes	3/97	119/28905	0.0252101	7.51235	4.13075	0.0075737	0.0458602	0.0302708	56772/12322/12424	3
GO:0014909	smooth muscle cell migration	3/97	119/28905	0.0252101	7.51235	4.13075	0.0075737	0.0458602	0.0302708	19241/76709/17260	3
GO:0060074	synapse maturation	2/97	39/28905	0.0512821	15.2815	5.17871	0.00761798	0.0458602	0.0302708	12323/18039	2
GO:0060292	long-term synaptic depression	2/97	39/28905	0.0512821	15.2815	5.17871	0.00761798	0.0458602	0.0302708	14799/20910	2
GO:1902003	regulation of amyloid-beta formation	2/97	39/28905	0.0512821	15.2815	5.17871	0.00761798	0.0458602	0.0302708	104001/13838	2
GO:0042176	regulation of protein catabolic process	5/97	363/28905	0.0137741	4.10454	3.45396	0.00763635	0.0458602	0.0302708	20617/18195/105689/22187/224997	5
GO:1904951	positive regulation of establishment of protein localization	5/97	364/28905	0.0137363	4.09326	3.44621	0.00772258	0.0460311	0.0303836	18754/11735/56455/76709/26413	5
GO:0006612	protein targeting to membrane	3/97	120/28905	0.025	7.44974	4.10826	0.00774926	0.0460311	0.0303836	11735/76709/17938	3
GO:0106027	neuron projection organization	3/97	120/28905	0.025	7.44974	4.10826	0.00774926	0.0460311	0.0303836	12323/14812/13838	3
GO:0120034	positive regulation of plasma membrane bounded cell projection assembly	3/97	120/28905	0.025	7.44974	4.10826	0.00774926	0.0460311	0.0303836	56455/76709/55978	3
GO:0001666	response to hypoxia	4/97	232/28905	0.0172414	5.13775	3.67181	0.00782996	0.0462583	0.0305336	14812/18754/13838/11931	4
GO:0046034	ATP metabolic process	4/97	232/28905	0.0172414	5.13775	3.67181	0.00782996	0.0462583	0.0305336	11931/11964/11674/11966	4
GO:0010765	positive regulation of sodium ion transport	2/97	40/28905	0.05	14.8995	5.10448	0.00800152	0.0463918	0.0306217	11735/11931	2
GO:0031114	regulation of microtubule depolymerization	2/97	40/28905	0.05	14.8995	5.10448	0.00800152	0.0463918	0.0306217	17755/20257	2
GO:0043001	Golgi to plasma membrane protein transport	2/97	40/28905	0.05	14.8995	5.10448	0.00800152	0.0463918	0.0306217	18195/11735	2
GO:0046686	response to cadmium ion	2/97	40/28905	0.05	14.8995	5.10448	0.00800152	0.0463918	0.0306217	12323/26413	2
GO:0048013	ephrin receptor signaling pathway	2/97	40/28905	0.05	14.8995	5.10448	0.00800152	0.0463918	0.0306217	108699/13838	2
GO:0051693	actin filament capping	2/97	40/28905	0.05	14.8995	5.10448	0.00800152	0.0463918	0.0306217	76709/14026	2
GO:0051938	L-glutamate import	2/97	40/28905	0.05	14.8995	5.10448	0.00800152	0.0463918	0.0306217	72961/20910	2
GO:0072009	nephron epithelium development	3/97	122/28905	0.0245902	7.32762	4.06406	0.00810757	0.046882	0.0309453	70350/12307/17260	3
GO:0040020	regulation of meiotic nuclear division	2/97	41/28905	0.0487805	14.5361	5.03286	0.0083936	0.0480264	0.0317006	12323/52696	2
GO:0048520	positive regulation of behavior	2/97	41/28905	0.0487805	14.5361	5.03286	0.0083936	0.0480264	0.0317006	12424/17260	2
GO:0099633	protein localization to postsynaptic specialization membrane	2/97	41/28905	0.0487805	14.5361	5.03286	0.0083936	0.0480264	0.0317006	227580/12322	2
GO:0099645	neurotransmitter receptor localization to postsynaptic specialization membrane	2/97	41/28905	0.0487805	14.5361	5.03286	0.0083936	0.0480264	0.0317006	227580/12322	2
GO:0006813	potassium ion transport	4/97	238/28905	0.0168067	5.00823	3.60295	0.00854713	0.0487768	0.032196	18195/11735/72961/11931	4
GO:0046942	carboxylic acid transport	5/97	374/28905	0.013369	3.98382	3.37022	0.00862253	0.0490786	0.0323952	20617/14812/72961/20910/12424	5
GO:0010976	positive regulation of neuron projection development	4/97	239/28905	0.0167364	4.98728	3.5917	0.00867069	0.0491246	0.0324255	12323/13803/52906/20257	4
GO:0014059	regulation of dopamine secretion	2/97	42/28905	0.047619	14.19	4.96371	0.00879415	0.0491246	0.0324255	20617/20979	2
GO:0035850	epithelial cell differentiation involved in kidney development	2/97	42/28905	0.047619	14.19	4.96371	0.00879415	0.0491246	0.0324255	70350/17260	2
GO:0051281	positive regulation of release of sequestered calcium ion into cytosol	2/97	42/28905	0.047619	14.19	4.96371	0.00879415	0.0491246	0.0324255	12314/20617	2
GO:0051968	positive regulation of synaptic transmission, glutamatergic	2/97	42/28905	0.047619	14.19	4.96371	0.00879415	0.0491246	0.0324255	14812/20910	2
GO:0070849	response to epidermal growth factor	2/97	42/28905	0.047619	14.19	4.96371	0.00879415	0.0491246	0.0324255	76709/26413	2
GO:0007163	establishment or maintenance of cell polarity	4/97	240/28905	0.0166667	4.96649	3.58051	0.00879542	0.0491246	0.0324255	17755/11735/22342/55978	4
GO:0015849	organic acid transport	5/97	376/28905	0.0132979	3.96263	3.35534	0.00881087	0.0491246	0.0324255	20617/14812/72961/20910/12424	5
scVelo astrocyte GO BP pathway
ID	Description	GeneRatio	BgRatio	RichFactor	FoldEnrichment	zScore	pvalue	p.adjust	qvalue	geneID	Count
GO:0042063	gliogenesis	15/93	397/28905	0.0377834	11.7433	12.2457	2.6488e-12	6.04192e-09	4.16002e-09	12759/13167/14580/29873/16513/19283/13004/20720/76441/21907/12527/19242/12950/15902/14758	15
GO:0010001	glial cell differentiation	13/93	293/28905	0.0443686	13.79	12.5016	1.15046e-11	1.3121e-08	9.03413e-09	12759/14580/29873/16513/19283/13004/20720/76441/21907/19242/12950/15902/14758	13
GO:0015849	organic acid transport	12/93	376/28905	0.0319149	9.91935	9.89049	3.18743e-09	2.42351e-06	1.66865e-06	12140/20512/14609/20511/14580/16513/216739/56188/58807/16592/232333/19156	12
GO:0001504	neurotransmitter uptake	6/93	44/28905	0.136364	42.3827	15.6071	6.02477e-09	3.43562e-06	2.36551e-06	98660/20511/14580/16513/232333/14758	6
GO:0046942	carboxylic acid transport	11/93	374/28905	0.0294118	9.14137	9.00344	3.47298e-08	1.58437e-05	1.09088e-05	12140/20512/14609/20511/14580/16513/216739/58807/16592/232333/19156	11
GO:0048709	oligodendrocyte differentiation	7/93	123/28905	0.0569106	17.6882	10.5374	1.48799e-07	5.49772e-05	3.78532e-05	12759/16513/19283/76441/19242/15902/14758	7
GO:0042552	myelination	8/93	193/28905	0.0414508	12.8832	9.41051	2.14233e-07	5.49772e-05	3.78532e-05	12759/16513/19283/20203/12527/19242/14758/19156	8
GO:0015711	organic anion transport	11/93	451/28905	0.0243902	7.58065	8.00237	2.2836e-07	5.49772e-05	3.78532e-05	12140/20512/14609/20511/14580/16513/216739/58807/16592/232333/19156	11
GO:0007272	ensheathment of neurons	8/93	196/28905	0.0408163	12.686	9.32648	2.41022e-07	5.49772e-05	3.78532e-05	12759/16513/19283/20203/12527/19242/14758/19156	8
GO:0008366	axon ensheathment	8/93	196/28905	0.0408163	12.686	9.32648	2.41022e-07	5.49772e-05	3.78532e-05	12759/16513/19283/20203/12527/19242/14758/19156	8
GO:0014013	regulation of gliogenesis	7/93	143/28905	0.048951	15.2143	9.68095	4.15649e-07	8.61905e-05	5.93443e-05	14580/19283/20720/76441/21907/19242/15902	7
GO:0050767	regulation of neurogenesis	11/93	494/28905	0.0222672	6.92079	7.54108	5.61623e-07	0.000106755	7.35036e-05	14580/19283/13004/20720/76441/17751/21907/19242/244058/12950/15902	11
GO:0061351	neural precursor cell proliferation	8/93	222/28905	0.036036	11.2002	8.66778	6.20492e-07	0.000108872	7.49614e-05	12140/19283/13004/216739/21907/19242/12950/15902	8
GO:0045685	regulation of glial cell differentiation	6/93	98/28905	0.0612245	19.029	10.1571	7.8157e-07	0.00012734	8.76768e-05	19283/20720/76441/21907/19242/15902	6
GO:0010038	response to metal ion	9/93	318/28905	0.0283019	8.79641	7.94251	9.02339e-07	0.000137216	9.44764e-05	98660/17750/17748/16513/14661/17751/12043/15902/229709	9
GO:0001662	behavioral fear response	5/93	58/28905	0.0862069	26.7937	11.1715	1.23846e-06	0.000171038	0.000117764	98660/13167/14609/21907/12043	5
GO:0010959	regulation of metal ion transport	10/93	431/28905	0.0232019	7.21129	7.38125	1.31369e-06	0.000171038	0.000117764	98660/13167/14609/12512/20720/56188/67704/12043/229709/14579	10
GO:0002209	behavioral defense response	5/93	59/28905	0.0847458	26.3395	11.0692	1.34971e-06	0.000171038	0.000117764	98660/13167/14609/21907/12043	5
GO:0031099	regeneration	7/93	173/28905	0.0404624	12.576	8.67624	1.49681e-06	0.000179696	0.000123725	14609/14580/21923/12527/19242/244058/12043	7
GO:0046470	phosphatidylcholine metabolic process	5/93	62/28905	0.0806452	25.065	10.777	1.73135e-06	0.00019746	0.000135956	13167/106861/16592/12334/241274	5
GO:0042596	fear response	5/93	65/28905	0.0769231	23.9082	10.5047	2.19324e-06	0.000238227	0.000164025	98660/13167/14609/21907/12043	5
GO:0031102	neuron projection regeneration	5/93	66/28905	0.0757576	23.5459	10.418	2.367e-06	0.000245415	0.000168975	14580/21923/19242/244058/12043	5
GO:0033555	multicellular organismal response to stress	6/93	122/28905	0.0491803	15.2856	8.98345	2.82128e-06	0.000279797	0.000192647	98660/13167/14609/21907/12043/12334	6
GO:0098810	neurotransmitter reuptake	4/93	31/28905	0.129032	40.1041	12.3761	2.95587e-06	0.000280931	0.000193428	20511/16513/232333/14758	4
GO:0060312	regulation of blood vessel remodeling	3/93	10/28905	0.3	93.2419	16.5749	3.8064e-06	0.000335588	0.000231061	14609/13010/16173	3
GO:0045662	negative regulation of myoblast differentiation	4/93	33/28905	0.121212	37.6735	11.9758	3.82521e-06	0.000335588	0.000231061	67272/57266/15903/16173	4
GO:0015800	acidic amino acid transport	5/93	75/28905	0.0666667	20.7204	9.71535	4.46821e-06	0.000377481	0.000259906	20512/14609/20511/16513/232333	5
GO:2000177	regulation of neural precursor cell proliferation	6/93	135/28905	0.0444444	13.8136	8.47818	5.07039e-06	0.000411358	0.00028323	19283/13004/21907/19242/12950/15902	6
GO:0098739	import across plasma membrane	7/93	209/28905	0.0334928	10.4098	7.75668	5.22989e-06	0.000411358	0.00028323	20512/98660/20511/14580/16513/216739/232333	7
GO:0009636	response to toxic substance	6/93	138/28905	0.0434783	13.5133	8.37141	5.75488e-06	0.000437563	0.000301273	17750/17748/14866/17751/232333/12043	6
GO:0021782	glial cell development	6/93	140/28905	0.0428571	13.3203	8.30206	6.25153e-06	0.000459992	0.000316716	12759/14580/29873/16513/15902/14758	6
GO:0097501	stress response to metal ion	3/93	13/28905	0.230769	71.7246	14.4906	9.00856e-06	0.000642142	0.000442131	17750/17748/17751	3
GO:0006836	neurotransmitter transport	7/93	229/28905	0.0305677	9.50063	7.33742	9.49776e-06	0.000655483	0.000451317	98660/20511/14580/29873/16513/232333/14758	7
GO:0010810	regulation of cell-substrate adhesion	7/93	230/28905	0.0304348	9.45933	7.31782	9.77047e-06	0.000655483	0.000451317	29873/19283/19242/12043/218952/14758/16403	7
GO:0044242	cellular lipid catabolic process	7/93	232/28905	0.0301724	9.37778	7.27897	1.03354e-05	0.000673572	0.000463771	13167/106861/23945/18806/110826/19156/241274	7
GO:0061687	detoxification of inorganic compound	3/93	14/28905	0.214286	66.6014	13.9486	1.14387e-05	0.000717062	0.000493715	17750/17748/17751	3
GO:0050769	positive regulation of neurogenesis	8/93	330/28905	0.0242424	7.5347	6.78302	1.16314e-05	0.000717062	0.000493715	14580/19283/13004/20720/21907/19242/12950/15902	8
GO:0014015	positive regulation of gliogenesis	5/93	93/28905	0.0537634	16.71	8.62115	1.28553e-05	0.000771653	0.000531303	14580/19283/20720/19242/15902	5
GO:0006112	energy reserve metabolic process	5/93	95/28905	0.0526316	16.3582	8.51854	1.42594e-05	0.000833993	0.000574225	110078/20203/17751/216558/18682	5
GO:0007405	neuroblast proliferation	5/93	98/28905	0.0510204	15.8575	8.37033	1.65868e-05	0.00094586	0.000651249	13004/216739/21907/19242/12950	5
GO:0071294	cellular response to zinc ion	3/93	16/28905	0.1875	58.2762	13.0197	1.7516e-05	0.000974489	0.00067096	17750/17748/17751	3
GO:0014003	oligodendrocyte development	4/93	49/28905	0.0816327	25.372	9.70072	1.90418e-05	0.00101849	0.000701255	12759/16513/15902/14758	4
GO:0006835	dicarboxylic acid transport	5/93	101/28905	0.049505	15.3865	8.22852	1.91999e-05	0.00101849	0.000701255	20512/14609/20511/14580/16513	5
GO:0050768	negative regulation of neurogenesis	6/93	175/28905	0.0342857	10.6562	7.27934	2.22772e-05	0.00114514	0.000788459	76441/17751/21907/19242/244058/15902	6
GO:1903034	regulation of response to wounding	6/93	176/28905	0.0340909	10.5957	7.25446	2.30042e-05	0.00114514	0.000788459	20720/12527/19242/244058/218952/20443	6
GO:0034765	regulation of monoatomic ion transmembrane transport	8/93	366/28905	0.0218579	6.79358	6.33727	2.44445e-05	0.00114514	0.000788459	98660/13167/16513/12512/56188/67704/12043/14579	8
GO:0071280	cellular response to copper ion	3/93	18/28905	0.166667	51.8011	12.2487	2.54045e-05	0.00114514	0.000788459	17750/17748/17751	3
GO:0098712	L-glutamate import across plasma membrane	3/93	18/28905	0.166667	51.8011	12.2487	2.54045e-05	0.00114514	0.000788459	20512/20511/16513	3
GO:0006644	phospholipid metabolic process	8/93	368/28905	0.0217391	6.75666	6.31429	2.54114e-05	0.00114514	0.000788459	13167/106861/216739/208715/16592/12334/18806/241274	8
GO:0031589	cell-substrate adhesion	8/93	369/28905	0.0216802	6.73835	6.30286	2.59067e-05	0.00114514	0.000788459	29873/19283/12512/19242/12043/218952/14758/16403	8
GO:1903170	negative regulation of calcium ion transmembrane transport	4/93	53/28905	0.0754717	23.4571	9.29688	2.60594e-05	0.00114514	0.000788459	98660/67704/12043/14579	4
GO:0006865	amino acid transport	6/93	180/28905	0.0333333	10.3602	7.15691	2.61058e-05	0.00114514	0.000788459	20512/14609/20511/14580/16513/232333	6
GO:0031103	axon regeneration	4/93	54/28905	0.0740741	23.0227	9.20282	2.80751e-05	0.00120829	0.000831938	21923/19242/244058/12043	4
GO:0051961	negative regulation of nervous system development	6/93	183/28905	0.0327869	10.1904	7.08574	2.8646e-05	0.00121003	0.000833134	76441/17751/21907/19242/244058/15902	6
GO:0007626	locomotory behavior	7/93	273/28905	0.025641	7.9694	6.57331	2.94297e-05	0.00122053	0.000840367	98660/16513/27386/109294/15902/268890/19156	7
GO:0089718	amino acid import across plasma membrane	4/93	57/28905	0.0701754	21.811	8.93523	3.48094e-05	0.00141786	0.000976233	20512/20511/14580/16513	4
GO:0046486	glycerolipid metabolic process	8/93	388/28905	0.0206186	6.40838	6.09347	3.69767e-05	0.00146677	0.00100991	13167/106861/216739/23945/16592/12334/18806/241274	8
GO:0045687	positive regulation of glial cell differentiation	4/93	58/28905	0.0689655	21.4349	8.85056	3.72961e-05	0.00146677	0.00100991	19283/20720/19242/15902	4
GO:0051962	positive regulation of nervous system development	8/93	392/28905	0.0204082	6.34299	6.05117	3.9751e-05	0.00149239	0.00102755	14580/19283/13004/20720/21907/19242/12950/15902	8
GO:0014014	negative regulation of gliogenesis	4/93	59/28905	0.0677966	21.0716	8.76798	3.99104e-05	0.00149239	0.00102755	76441/21907/19242/15902	4
GO:0048713	regulation of oligodendrocyte differentiation	4/93	59/28905	0.0677966	21.0716	8.76798	3.99104e-05	0.00149239	0.00102755	19283/76441/19242/15902	4
GO:0015810	aspartate transmembrane transport	3/93	21/28905	0.142857	44.4009	11.3035	4.1118e-05	0.00151274	0.00104156	20512/20511/14580	3
GO:0048167	regulation of synaptic plasticity	8/93	397/28905	0.0201511	6.2631	5.99912	4.34616e-05	0.00157359	0.00108345	13167/14580/16513/20720/20203/21907/23945/19242	8
GO:1902692	regulation of neuroblast proliferation	4/93	66/28905	0.0606061	18.8368	8.24198	6.21235e-05	0.00221412	0.00152448	13004/21907/19242/12950	4
GO:0034763	negative regulation of transmembrane transport	5/93	136/28905	0.0367647	11.4267	6.92449	7.98598e-05	0.00280247	0.00192957	98660/67704/16592/12043/14579	5
GO:0051926	negative regulation of calcium ion transport	4/93	71/28905	0.056338	17.5102	7.91341	8.27298e-05	0.00281652	0.00193924	98660/67704/12043/14579	4
GO:0098754	detoxification	4/93	71/28905	0.056338	17.5102	7.91341	8.27298e-05	0.00281652	0.00193924	17750/17748/14866/17751	4
GO:1904062	regulation of monoatomic cation transmembrane transport	7/93	328/28905	0.0213415	6.63306	5.82917	9.34182e-05	0.00311342	0.00214367	98660/13167/12512/56188/67704/12043/14579	7
GO:0048678	response to axon injury	4/93	74/28905	0.0540541	16.8003	7.7319	9.72515e-05	0.00311342	0.00214367	21923/19242/244058/12043	4
GO:0008360	regulation of cell shape	5/93	142/28905	0.0352113	10.9439	6.74865	9.79208e-05	0.00311342	0.00214367	20203/19242/20196/17909/218952	5
GO:0043271	negative regulation of monoatomic ion transport	5/93	142/28905	0.0352113	10.9439	6.74865	9.79208e-05	0.00311342	0.00214367	98660/20720/67704/12043/14579	5
GO:0006882	intracellular zinc ion homeostasis	3/93	28/28905	0.107143	33.3007	9.71513	9.96403e-05	0.00311342	0.00214367	17750/17748/17751	3
GO:0071276	cellular response to cadmium ion	3/93	28/28905	0.107143	33.3007	9.71513	9.96403e-05	0.00311342	0.00214367	17750/17748/17751	3
GO:0010996	response to auditory stimulus	3/93	29/28905	0.103448	32.1524	9.53577	0.000110878	0.0032846	0.00226153	20512/98660/19242	3
GO:0015740	C4-dicarboxylate transport	3/93	29/28905	0.103448	32.1524	9.53577	0.000110878	0.0032846	0.00226153	20512/20511/14580	3
GO:0015813	L-glutamate transmembrane transport	3/93	29/28905	0.103448	32.1524	9.53577	0.000110878	0.0032846	0.00226153	20512/20511/16513	3
GO:0046688	response to copper ion	3/93	29/28905	0.103448	32.1524	9.53577	0.000110878	0.0032846	0.00226153	17750/17748/17751	3
GO:1905039	carboxylic acid transmembrane transport	5/93	147/28905	0.0340136	10.5716	6.60997	0.000115239	0.00336863	0.00231939	20512/20511/14580/16513/216739	5
GO:1903825	organic acid transmembrane transport	5/93	148/28905	0.0337838	10.5002	6.58304	0.000118968	0.00336863	0.00231939	20512/20511/14580/16513/216739	5
GO:0046847	filopodium assembly	4/93	78/28905	0.0512821	15.9388	7.5058	0.000119385	0.00336863	0.00231939	76441/17909/234267/16403	4
GO:0022010	central nervous system myelination	3/93	30/28905	0.1	31.0806	9.36527	0.000122912	0.00336863	0.00231939	12759/16513/14758	3
GO:0032291	axon ensheathment in central nervous system	3/93	30/28905	0.1	31.0806	9.36527	0.000122912	0.00336863	0.00231939	12759/16513/14758	3
GO:0014009	glial cell proliferation	4/93	79/28905	0.0506329	15.737	7.45187	0.000125444	0.00336863	0.00231939	12759/13167/14580/19242	4
GO:0016042	lipid catabolic process	7/93	344/28905	0.0203488	6.32455	5.64429	0.00012546	0.00336863	0.00231939	13167/106861/23945/18806/110826/19156/241274	7
GO:0010976	positive regulation of neuron projection development	6/93	239/28905	0.0251046	7.80267	5.99969	0.00012553	0.00336863	0.00231939	19283/20720/216739/19242/244058/16403	6
GO:0050806	positive regulation of synaptic transmission	7/93	349/28905	0.0200573	6.23394	5.5889	0.000137128	0.00363707	0.00250421	20512/13167/14580/20720/20203/21907/19242	7
GO:0015980	energy derivation by oxidation of organic compounds	7/93	351/28905	0.019943	6.19842	5.56705	0.000142035	0.00372392	0.00256401	20512/110078/20203/17751/216558/18682/110826	7
GO:0045661	regulation of myoblast differentiation	4/93	86/28905	0.0465116	14.4561	7.10008	0.000174279	0.00451739	0.00311034	67272/57266/15903/16173	4
GO:0001503	ossification	8/93	487/28905	0.0164271	5.10565	5.19139	0.000178511	0.00457509	0.00315007	14609/15903/225998/19242/12043/15902/218952/14758	8
GO:0048732	gland development	8/93	491/28905	0.0162933	5.06406	5.16022	0.000188693	0.00478232	0.00329275	14609/21923/20720/19242/12043/15902/16173/19156	8
GO:1904063	negative regulation of cation transmembrane transport	4/93	90/28905	0.0444444	13.8136	6.917	0.000207657	0.00520513	0.00358386	98660/67704/12043/14579	4
GO:0010977	negative regulation of neuron projection development	5/93	168/28905	0.0297619	9.25019	6.09301	0.000214941	0.00530633	0.00365354	14580/19283/17751/235106/244058	5
GO:0050890	cognition	7/93	376/28905	0.018617	5.78629	5.30742	0.000216348	0.00530633	0.00365354	98660/13167/19283/20203/19242/232333/20443	7
GO:0045686	negative regulation of glial cell differentiation	3/93	37/28905	0.0810811	25.2005	8.36857	0.000231423	0.0055566	0.00382586	76441/21907/15902	3
GO:0048710	regulation of astrocyte differentiation	3/93	37/28905	0.0810811	25.2005	8.36857	0.000231423	0.0055566	0.00382586	20720/21907/15902	3
GO:0010043	response to zinc ion	3/93	38/28905	0.0789474	24.5374	8.24864	0.000250675	0.00595615	0.00410096	17750/17748/17751	3
GO:0048708	astrocyte differentiation	4/93	95/28905	0.0421053	13.0866	6.7039	0.000255573	0.00600992	0.00413798	14580/20720/21907/15902	4
GO:0051924	regulation of calcium ion transport	6/93	278/28905	0.0215827	6.70805	5.43321	0.000283827	0.00659955	0.00454396	98660/13167/14609/67704/12043/14579	6
GO:0006650	glycerophospholipid metabolic process	6/93	279/28905	0.0215054	6.68401	5.42014	0.000289322	0.00659955	0.00454396	13167/106861/16592/12334/18806/241274	6
GO:0046686	response to cadmium ion	3/93	40/28905	0.075	23.3105	8.02208	0.00029222	0.00659955	0.00454396	17750/17748/17751	3
GO:0051938	L-glutamate import	3/93	40/28905	0.075	23.3105	8.02208	0.00029222	0.00659955	0.00454396	20512/20511/16513	3
GO:0034766	negative regulation of monoatomic ion transmembrane transport	4/93	100/28905	0.04	12.4323	6.50627	0.000310963	0.00695398	0.00478799	98660/67704/12043/14579	4
GO:0007229	integrin-mediated signaling pathway	4/93	101/28905	0.039604	12.3092	6.46843	0.000322994	0.00715291	0.00492496	12512/19242/218952/16403	4
GO:1903169	regulation of calcium ion transmembrane transport	5/93	184/28905	0.0271739	8.44583	5.75646	0.000327066	0.00717344	0.0049391	98660/13167/67704/12043/14579	5
GO:0071248	cellular response to metal ion	5/93	185/28905	0.027027	8.40017	5.7368	0.000335306	0.00721648	0.00496873	17750/17748/16513/17751/15902	5
GO:0003333	amino acid transmembrane transport	4/93	102/28905	0.0392157	12.1885	6.43112	0.000335356	0.00721648	0.00496873	20512/20511/14580/16513	4
GO:0032970	regulation of actin filament-based process	7/93	409/28905	0.0171149	5.31943	4.99838	0.000359531	0.00766438	0.00527712	98660/14609/66214/76441/56188/218952/14758	7
GO:0002052	positive regulation of neuroblast proliferation	3/93	44/28905	0.0681818	21.1913	7.615	0.000388089	0.00804763	0.005541	13004/21907/12950	3
GO:0009612	response to mechanical stimulus	5/93	191/28905	0.026178	8.13629	5.62181	0.000388093	0.00804763	0.005541	20512/98660/20720/19242/16173	5
GO:0030534	adult behavior	5/93	191/28905	0.026178	8.13629	5.62181	0.000388093	0.00804763	0.005541	98660/20511/16513/109294/15902	5
GO:0008344	adult locomotory behavior	4/93	112/28905	0.0357143	11.1002	6.08458	0.00047828	0.00982844	0.00676713	98660/16513/109294/15902	4
GO:1903018	regulation of glycoprotein metabolic process	3/93	49/28905	0.0612245	19.029	7.17604	0.000533639	0.0108107	0.00744347	13010/12043/16432	3
GO:0030308	negative regulation of cell growth	5/93	205/28905	0.0243902	7.58065	5.37203	0.000535561	0.0108107	0.00744347	14609/20720/17751/244058/12043	5
GO:0061684	chaperone-mediated autophagy	2/93	11/28905	0.181818	56.5103	10.4616	0.00055271	0.0109629	0.00754823	12759/14580	2
GO:0090331	negative regulation of platelet aggregation	2/93	11/28905	0.181818	56.5103	10.4616	0.00055271	0.0109629	0.00754823	20720/12527	2
GO:0043523	regulation of neuron apoptotic process	6/93	320/28905	0.01875	5.82762	4.9337	0.000597127	0.0117418	0.00808452	12759/17748/19283/17751/12043/16173	6
GO:0006869	lipid transport	7/93	447/28905	0.01566	4.86722	4.68149	0.00060954	0.0118834	0.00818203	12140/13167/216739/58807/16592/67963/19156	7
GO:0009314	response to radiation	7/93	448/28905	0.015625	4.85635	4.67363	0.000617614	0.0119388	0.00822016	20512/98660/20511/12043/15902/66656/18950	7
GO:0043524	negative regulation of neuron apoptotic process	5/93	213/28905	0.0234742	7.29593	5.23966	0.000636801	0.0122062	0.00840431	12759/17748/19283/17751/12043	5
GO:0010721	negative regulation of cell development	6/93	326/28905	0.0184049	5.72036	4.86961	0.000657932	0.0125062	0.00861083	76441/17751/21907/19242/244058/15902	6
GO:0021988	olfactory lobe development	3/93	53/28905	0.0566038	17.5928	6.86916	0.000672241	0.0126726	0.00872539	98660/21907/15902	3
GO:0001558	regulation of cell growth	7/93	458/28905	0.0152838	4.75032	4.59638	0.000703133	0.0131463	0.00905155	14609/21923/20720/17751/23945/244058/12043	7
GO:0045445	myoblast differentiation	4/93	125/28905	0.032	9.94581	5.6946	0.000722964	0.0134072	0.00923117	67272/57266/15903/16173	4
GO:0008654	phospholipid biosynthetic process	5/93	220/28905	0.0227273	7.06378	5.12934	0.0007366	0.0135499	0.00932943	216739/208715/16592/12334/18806	5
GO:0007611	learning or memory	6/93	335/28905	0.0179104	5.56668	4.77641	0.000758026	0.0138325	0.009524	98660/13167/19283/20203/19242/232333	6
GO:0035864	response to potassium ion	2/93	13/28905	0.153846	47.8164	9.59212	0.000780564	0.0141307	0.00972934	98660/16513	2
GO:0031346	positive regulation of cell projection organization	7/93	467/28905	0.0149893	4.65877	4.52874	0.000787899	0.0141512	0.00974343	19283/20720/216739/19242/244058/234267/16403	7
GO:0022898	regulation of transmembrane transporter activity	5/93	224/28905	0.0223214	6.93764	5.06845	0.000798634	0.0142319	0.00979903	56188/67704/12043/229709/14579	5
GO:0031345	negative regulation of cell projection organization	5/93	226/28905	0.0221239	6.87625	5.03856	0.000831076	0.0146952	0.010118	14580/19283/17751/235106/244058	5
GO:0043588	skin development	6/93	342/28905	0.0175439	5.45274	4.70623	0.000843716	0.014804	0.0101929	13167/12043/16173/29820/19156/16403	6
GO:0061041	regulation of wound healing	4/93	131/28905	0.0305344	9.49027	5.53339	0.000861329	0.0149976	0.0103263	20720/12527/218952/20443	4
GO:0051489	regulation of filopodium assembly	3/93	58/28905	0.0517241	16.0762	6.52964	0.000875233	0.0151243	0.0104135	76441/17909/234267	3
GO:2000347	positive regulation of hepatocyte proliferation	2/93	14/28905	0.142857	44.4009	9.22817	0.000908752	0.0155854	0.010731	19242/16173	2
GO:0001649	osteoblast differentiation	5/93	231/28905	0.021645	6.72741	4.9654	0.000916479	0.0156007	0.0107414	14609/15903/225998/15902/218952	5
GO:0001666	response to hypoxia	5/93	232/28905	0.0215517	6.69841	4.95103	0.000934315	0.0157865	0.0108694	66214/17751/12043/18806/16173	5
GO:0032892	positive regulation of organic acid transport	3/93	60/28905	0.05	15.5403	6.40543	0.000966157	0.0162044	0.0111572	216739/56188/232333	3
GO:0032409	regulation of transporter activity	5/93	236/28905	0.0211864	6.58488	4.89438	0.00100825	0.0165818	0.011417	56188/67704/12043/229709/14579	5
GO:0001974	blood vessel remodeling	3/93	61/28905	0.0491803	15.2856	6.34554	0.00101378	0.0165818	0.011417	14609/13010/16173	3
GO:0006091	generation of precursor metabolites and energy	7/93	488/28905	0.0143443	4.45829	4.3774	0.0010173	0.0165818	0.011417	20512/110078/20203/17751/216558/18682/110826	7
GO:0036376	sodium ion export across plasma membrane	2/93	15/28905	0.133333	41.4409	8.90074	0.00104636	0.0165818	0.011417	98660/56188	2
GO:0048505	regulation of timing of cell differentiation	2/93	15/28905	0.133333	41.4409	8.90074	0.00104636	0.0165818	0.011417	20720/21907	2
GO:0048711	positive regulation of astrocyte differentiation	2/93	15/28905	0.133333	41.4409	8.90074	0.00104636	0.0165818	0.011417	20720/15902	2
GO:0006813	potassium ion transport	5/93	238/28905	0.0210084	6.52955	4.86654	0.00104681	0.0165818	0.011417	20512/98660/16513/12512/56188	5
GO:0007160	cell-matrix adhesion	5/93	238/28905	0.0210084	6.52955	4.86654	0.00104681	0.0165818	0.011417	12512/12043/218952/14758/16403	5
GO:0010712	regulation of collagen metabolic process	3/93	63/28905	0.047619	14.8003	6.22989	0.00111341	0.0173951	0.011977	13010/66214/16173	3
GO:0048260	positive regulation of receptor-mediated endocytosis	3/93	63/28905	0.047619	14.8003	6.22989	0.00111341	0.0173951	0.011977	12759/12512/18806	3
GO:0051051	negative regulation of transport	7/93	497/28905	0.0140845	4.37756	4.31513	0.00113041	0.0175406	0.0120772	98660/20720/67704/16592/12043/14758/14579	7
GO:0042176	regulation of protein catabolic process	6/93	363/28905	0.0165289	5.1373	4.50673	0.00114623	0.0176659	0.0121634	12759/14609/14580/13010/20720/244058	6
GO:0010811	positive regulation of cell-substrate adhesion	4/93	142/28905	0.028169	8.75511	5.26319	0.00116183	0.0176676	0.0121646	29873/19242/218952/16403	4
GO:0046632	alpha-beta T cell differentiation	4/93	142/28905	0.028169	8.75511	5.26319	0.00116183	0.0176676	0.0121646	12043/16173/18950/19156	4
GO:0045664	regulation of neuron differentiation	5/93	245/28905	0.0204082	6.34299	4.77159	0.00119044	0.0176754	0.01217	75104/20203/21907/12043/15902	5
GO:0010544	negative regulation of platelet activation	2/93	16/28905	0.125	38.8508	8.60404	0.00119334	0.0176754	0.01217	20720/12527	2
GO:0034111	negative regulation of homotypic cell-cell adhesion	2/93	16/28905	0.125	38.8508	8.60404	0.00119334	0.0176754	0.01217	20720/12527	2
GO:1903019	negative regulation of glycoprotein metabolic process	2/93	16/28905	0.125	38.8508	8.60404	0.00119334	0.0176754	0.01217	13010/16432	2
GO:0031641	regulation of myelination	3/93	65/28905	0.0461538	14.3449	6.1194	0.00121902	0.0178888	0.0123169	19283/20203/19242	3
GO:0030278	regulation of ossification	4/93	144/28905	0.0277778	8.63351	5.2172	0.00122343	0.0178888	0.0123169	14609/19242/12043/14758	4
GO:0006814	sodium ion transport	5/93	248/28905	0.0201613	6.26626	4.73202	0.00125627	0.0182519	0.0125669	98660/20720/56188/232333/229709	5
GO:0030193	regulation of blood coagulation	3/93	67/28905	0.0447761	13.9167	6.01368	0.00133075	0.0192116	0.0132277	20720/12527/20443	3
GO:0040034	regulation of development, heterochronic	2/93	17/28905	0.117647	36.5655	8.33351	0.00134963	0.0193616	0.013331	20720/21907	2
GO:0003018	vascular process in circulatory system	5/93	253/28905	0.0197628	6.14242	4.6675	0.00137191	0.0195583	0.0134664	98660/14609/23945/16173/218952	5
GO:0031623	receptor internalization	4/93	150/28905	0.0266667	8.28817	5.08442	0.00142192	0.0201454	0.0138706	12512/12527/106572/18806	4
GO:0071241	cellular response to inorganic substance	5/93	256/28905	0.0195312	6.07044	4.62961	0.00144496	0.0202731	0.0139586	17750/17748/16513/17751/15902	5
GO:1900046	regulation of hemostasis	3/93	69/28905	0.0434783	13.5133	5.9124	0.00144872	0.0202731	0.0139586	20720/12527/20443	3
GO:0051402	neuron apoptotic process	6/93	381/28905	0.015748	4.89459	4.34763	0.00146643	0.0203959	0.0140431	12759/17748/19283/17751/12043/16173	6
GO:0048715	negative regulation of oligodendrocyte differentiation	2/93	18/28905	0.111111	34.5341	8.08546	0.00151515	0.0208612	0.0143635	76441/15902	2
GO:0006820	monoatomic anion transport	4/93	154/28905	0.025974	8.07289	4.99994	0.00156609	0.0208612	0.0143635	20512/20511/232333/229709	4
GO:0045926	negative regulation of growth	5/93	261/28905	0.0191571	5.95415	4.56779	0.00157304	0.0208612	0.0143635	14609/20720/17751/244058/12043	5
GO:0060291	long-term synaptic potentiation	5/93	261/28905	0.0191571	5.95415	4.56779	0.00157304	0.0208612	0.0143635	13167/14580/20720/21907/19242	5
GO:0008347	glial cell migration	3/93	71/28905	0.0422535	13.1327	5.81523	0.00157305	0.0208612	0.0143635	19283/21907/12527	3
GO:0045668	negative regulation of osteoblast differentiation	3/93	71/28905	0.0422535	13.1327	5.81523	0.00157305	0.0208612	0.0143635	15903/225998/15902	3
GO:0140115	export across plasma membrane	3/93	71/28905	0.0422535	13.1327	5.81523	0.00157305	0.0208612	0.0143635	98660/14609/56188	3
GO:1902475	L-alpha-amino acid transmembrane transport	3/93	71/28905	0.0422535	13.1327	5.81523	0.00157305	0.0208612	0.0143635	20512/20511/16513	3
GO:0050818	regulation of coagulation	3/93	72/28905	0.0416667	12.9503	5.7681	0.00163765	0.0215923	0.0148669	20720/12527/20443	3
GO:0036293	response to decreased oxygen levels	5/93	266/28905	0.018797	5.84223	4.50755	0.00170929	0.0224074	0.0154281	66214/17751/12043/18806/16173	5
GO:0022612	gland morphogenesis	4/93	158/28905	0.0253165	7.86852	4.91846	0.00172014	0.0224208	0.0154373	21923/19242/12043/16173	4
GO:0051580	regulation of neurotransmitter uptake	2/93	20/28905	0.1	31.0806	7.64539	0.0018737	0.0242836	0.0167199	14580/14758	2
GO:0006898	receptor-mediated endocytosis	5/93	273/28905	0.018315	5.69243	4.42575	0.00191435	0.0246702	0.0169861	12759/12512/12527/106572/18806	5
GO:0045667	regulation of osteoblast differentiation	4/93	164/28905	0.0243902	7.58065	4.80146	0.0019705	0.0251101	0.0172889	15903/225998/15902/218952	4
GO:0098773	skin epidermis development	4/93	164/28905	0.0243902	7.58065	4.80146	0.0019705	0.0251101	0.0172889	13167/12043/16173/29820	4
GO:0042982	amyloid precursor protein metabolic process	3/93	77/28905	0.038961	12.1093	5.54575	0.00198549	0.0251605	0.0173237	12759/16432/68581	3
GO:0022604	regulation of cell morphogenesis	5/93	276/28905	0.0181159	5.63055	4.39155	0.00200753	0.0252993	0.0174192	20203/19242/20196/17909/218952	5
GO:0006656	phosphatidylcholine biosynthetic process	2/93	21/28905	0.0952381	29.6006	7.44886	0.00206661	0.0256192	0.0176395	16592/12334	2
GO:0035641	locomotory exploration behavior	2/93	21/28905	0.0952381	29.6006	7.44886	0.00206661	0.0256192	0.0176395	98660/268890	2
GO:0051930	regulation of sensory perception of pain	2/93	21/28905	0.0952381	29.6006	7.44886	0.00206661	0.0256192	0.0176395	23945/16592	2
GO:0042246	tissue regeneration	3/93	80/28905	0.0375	11.6552	5.42197	0.00221461	0.0273055	0.0188005	14609/12527/19242	3
GO:0021537	telencephalon development	5/93	283/28905	0.0176678	5.49128	4.31367	0.00223781	0.0273783	0.0188506	98660/13167/20511/21907/15902	5
GO:0051931	regulation of sensory perception	2/93	22/28905	0.0909091	28.2551	7.26561	0.00226852	0.0273783	0.0188506	23945/16592	2
GO:1900006	positive regulation of dendrite development	2/93	22/28905	0.0909091	28.2551	7.26561	0.00226852	0.0273783	0.0188506	19283/19242	2
GO:1902992	negative regulation of amyloid precursor protein catabolic process	2/93	22/28905	0.0909091	28.2551	7.26561	0.00226852	0.0273783	0.0188506	12759/68581	2
GO:1903036	positive regulation of response to wounding	3/93	81/28905	0.037037	11.5114	5.38217	0.00229447	0.0274015	0.0188666	19242/218952/20443	3
GO:2000179	positive regulation of neural precursor cell proliferation	3/93	81/28905	0.037037	11.5114	5.38217	0.00229447	0.0274015	0.0188666	13004/21907/12950	3
GO:1990845	adaptive thermogenesis	4/93	174/28905	0.0229885	7.14498	4.61906	0.00244204	0.0289182	0.0199109	14609/20203/16592/16173	4
GO:0005977	glycogen metabolic process	3/93	83/28905	0.0361446	11.234	5.30463	0.0024595	0.0289182	0.0199109	110078/216558/18682	3
GO:0098661	inorganic anion transmembrane transport	3/93	83/28905	0.0361446	11.234	5.30463	0.0024595	0.0289182	0.0199109	20512/56188/232333	3
GO:0060560	developmental growth involved in morphogenesis	5/93	290/28905	0.0172414	5.35873	4.23834	0.0024868	0.0290891	0.0200286	21923/20203/17751/23945/244058	5
GO:0030900	forebrain development	6/93	427/28905	0.0140515	4.3673	3.98268	0.00259508	0.0302009	0.0207941	12140/98660/13167/20511/21907/15902	6
GO:0044042	glucan metabolic process	3/93	85/28905	0.0352941	10.9696	5.22969	0.00263171	0.0303178	0.0208746	110078/216558/18682	3
GO:0098656	monoatomic anion transmembrane transport	3/93	85/28905	0.0352941	10.9696	5.22969	0.00263171	0.0303178	0.0208746	20512/20511/232333	3
GO:0005980	glycogen catabolic process	2/93	24/28905	0.0833333	25.9005	6.93333	0.00269913	0.0305345	0.0210238	110078/18682	2
GO:0033033	negative regulation of myeloid cell apoptotic process	2/93	24/28905	0.0833333	25.9005	6.93333	0.00269913	0.0305345	0.0210238	12043/16173	2
GO:0051481	negative regulation of cytosolic calcium ion concentration	2/93	24/28905	0.0833333	25.9005	6.93333	0.00269913	0.0305345	0.0210238	98660/12043	2
GO:0001654	eye development	6/93	431/28905	0.0139211	4.32677	3.9534	0.00271745	0.0305345	0.0210238	14609/21907/225998/19242/12043/234267	6
GO:0051347	positive regulation of transferase activity	6/93	431/28905	0.0139211	4.32677	3.9534	0.00271745	0.0305345	0.0210238	13167/66214/75104/70097/17751/218952	6
GO:0034103	regulation of tissue remodeling	3/93	87/28905	0.0344828	10.7175	5.1572	0.00281118	0.0311371	0.0214387	14609/13010/16173	3
GO:0048041	focal adhesion assembly	3/93	87/28905	0.0344828	10.7175	5.1572	0.00281118	0.0311371	0.0214387	12043/218952/14758	3
GO:0150063	visual system development	6/93	434/28905	0.0138249	4.29686	3.93168	0.00281203	0.0311371	0.0214387	14609/21907/225998/19242/12043/234267	6
GO:0015718	monocarboxylic acid transport	4/93	182/28905	0.021978	6.83091	4.48323	0.00287116	0.0313526	0.0215871	12140/216739/58807/16592	4
GO:0030500	regulation of bone mineralization	3/93	88/28905	0.0340909	10.5957	5.12184	0.00290368	0.0313526	0.0215871	14609/19242/14758	3
GO:2000107	negative regulation of leukocyte apoptotic process	3/93	88/28905	0.0340909	10.5957	5.12184	0.00290368	0.0313526	0.0215871	12043/16173/18950	3
GO:0009251	glucan catabolic process	2/93	25/28905	0.08	24.8645	6.782	0.00292771	0.0313526	0.0215871	110078/18682	2
GO:0060221	retinal rod cell differentiation	2/93	25/28905	0.08	24.8645	6.782	0.00292771	0.0313526	0.0215871	225998/19242	2
GO:0090330	regulation of platelet aggregation	2/93	25/28905	0.08	24.8645	6.782	0.00292771	0.0313526	0.0215871	20720/12527	2
GO:2000345	regulation of hepatocyte proliferation	2/93	25/28905	0.08	24.8645	6.782	0.00292771	0.0313526	0.0215871	19242/16173	2
GO:0048880	sensory system development	6/93	438/28905	0.0136986	4.25762	3.90302	0.00294196	0.031358	0.0215908	14609/21907/225998/19242/12043/234267	6
GO:0051047	positive regulation of secretion	6/93	439/28905	0.0136674	4.24792	3.89591	0.00297513	0.0315641	0.0217327	14609/66214/14661/232333/18806/68581	6
GO:0031214	biomineral tissue development	4/93	185/28905	0.0216216	6.72014	4.43439	0.00304457	0.0321512	0.0221369	14609/19242/14758/208659	4
GO:0001656	metanephros development	3/93	90/28905	0.0333333	10.3602	5.05279	0.00309425	0.0323761	0.0222918	15903/12043/15902	3
GO:0015807	L-amino acid transport	3/93	90/28905	0.0333333	10.3602	5.05279	0.00309425	0.0323761	0.0222918	20512/20511/16513	3
GO:0002028	regulation of sodium ion transport	3/93	91/28905	0.032967	10.2464	5.01908	0.00319235	0.0330989	0.0227894	20720/56188/229709	3
GO:0003407	neural retina development	3/93	91/28905	0.032967	10.2464	5.01908	0.00319235	0.0330989	0.0227894	225998/19242/234267	3
GO:0045860	positive regulation of protein kinase activity	5/93	308/28905	0.0162338	5.04556	4.05534	0.00321899	0.033224	0.0228756	66214/75104/70097/17751/218952	5
GO:0019229	regulation of vasoconstriction	3/93	92/28905	0.0326087	10.135	4.98588	0.00329234	0.0338281	0.0232915	98660/14609/23945	3
GO:0060041	retina development in camera-type eye	4/93	190/28905	0.0210526	6.54329	4.35536	0.00334928	0.0342588	0.023588	21907/225998/19242/234267	4
GO:0006816	calcium ion transport	6/93	451/28905	0.0133038	4.1349	3.81218	0.00339545	0.034576	0.0238064	98660/13167/14609/67704/12043/14579	6
GO:0006883	intracellular sodium ion homeostasis	2/93	27/28905	0.0740741	23.0227	6.50433	0.00341114	0.0345813	0.0238101	20512/98660	2
GO:1903035	negative regulation of response to wounding	3/93	94/28905	0.0319149	9.91935	4.92098	0.00349804	0.0353054	0.0243087	20720/12527/244058	3
GO:0000302	response to reactive oxygen species	4/93	193/28905	0.0207254	6.44158	4.30929	0.00354174	0.035433	0.0243965	17751/12043/18806/19156	4
GO:0048813	dendrite morphogenesis	4/93	193/28905	0.0207254	6.44158	4.30929	0.00354174	0.035433	0.0243965	19283/21907/109294/19242	4
GO:0000272	polysaccharide catabolic process	2/93	28/28905	0.0714286	22.2005	6.3765	0.00366587	0.0363558	0.0250319	110078/18682	2
GO:0070841	inclusion body assembly	2/93	28/28905	0.0714286	22.2005	6.3765	0.00366587	0.0363558	0.0250319	12759/19156	2
GO:0006790	sulfur compound metabolic process	5/93	321/28905	0.0155763	4.84122	3.93182	0.00383661	0.0377212	0.025972	20511/14866/216739/208715/229709	5
GO:0043491	phosphatidylinositol 3-kinase/protein kinase B signal transduction	5/93	321/28905	0.0155763	4.84122	3.93182	0.00383661	0.0377212	0.025972	20720/109294/18806/16173/218952	5
GO:0071805	potassium ion transmembrane transport	4/93	198/28905	0.020202	6.27892	4.23465	0.003879	0.0379216	0.02611	20512/98660/16513/12512	4
GO:1901020	negative regulation of calcium ion transmembrane transporter activity	2/93	29/28905	0.0689655	21.4349	6.25514	0.0039292	0.0379216	0.02611	67704/14579	2
GO:1901863	positive regulation of muscle tissue development	2/93	29/28905	0.0689655	21.4349	6.25514	0.0039292	0.0379216	0.02611	14609/12043	2
GO:0007044	cell-substrate junction assembly	3/93	98/28905	0.0306122	9.51448	4.79685	0.00393263	0.0379216	0.02611	12043/218952/14758	3
GO:0006631	fatty acid metabolic process	6/93	465/28905	0.0129032	4.01041	3.71809	0.00394012	0.0379216	0.02611	13167/106861/216739/23945/16592/110826	6
GO:0046394	carboxylic acid biosynthetic process	5/93	325/28905	0.0153846	4.78164	3.89515	0.00404264	0.0385827	0.0265652	20512/106861/23945/100678/16592	5
GO:0070482	response to oxygen levels	5/93	325/28905	0.0153846	4.78164	3.89515	0.00404264	0.0385827	0.0265652	66214/17751/12043/18806/16173	5
GO:0045807	positive regulation of endocytosis	4/93	201/28905	0.0199005	6.1852	4.19108	0.00409147	0.038886	0.026774	12759/12512/106572/18806	4
GO:0030198	extracellular matrix organization	5/93	327/28905	0.0152905	4.75239	3.87704	0.00414858	0.0392266	0.0270085	14580/13010/66214/21907/14758	5
GO:0019233	sensory perception of pain	3/93	100/28905	0.03	9.32419	4.73742	0.0041617	0.0392266	0.0270085	23945/16592/16173	3
GO:0016053	organic acid biosynthetic process	5/93	328/28905	0.0152439	4.7379	3.86804	0.00420228	0.0392844	0.0270483	20512/106861/23945/100678/16592	5
GO:0045229	external encapsulating structure organization	5/93	328/28905	0.0152439	4.7379	3.86804	0.00420228	0.0392844	0.0270483	14580/13010/66214/21907/14758	5
GO:0010631	epithelial cell migration	5/93	329/28905	0.0151976	4.7235	3.85907	0.00425648	0.0394676	0.0271745	66214/12512/70097/76441/21907	5
GO:0043062	extracellular structure organization	5/93	329/28905	0.0151976	4.7235	3.85907	0.00425648	0.0394676	0.0271745	14580/13010/66214/21907/14758	5
GO:0120162	positive regulation of cold-induced thermogenesis	3/93	101/28905	0.029703	9.23187	4.70833	0.00427921	0.0395177	0.027209	14609/16592/16173	3
GO:0090132	epithelium migration	5/93	331/28905	0.0151057	4.69496	3.84125	0.00436638	0.0401601	0.0276513	66214/12512/70097/76441/21907	5
GO:0032890	regulation of organic acid transport	3/93	102/28905	0.0294118	9.14137	4.67964	0.00439872	0.0402448	0.0277095	216739/56188/232333	3
GO:0050905	neuromuscular process	4/93	206/28905	0.0194175	6.03508	4.12041	0.00446285	0.0402448	0.0277095	12140/20512/27386/19156	4
GO:0009416	response to light stimulus	5/93	333/28905	0.015015	4.66676	3.82356	0.00447829	0.0402448	0.0277095	20512/98660/20511/12043/15902	5
GO:0090130	tissue migration	5/93	333/28905	0.015015	4.66676	3.82356	0.00447829	0.0402448	0.0277095	66214/12512/70097/76441/21907	5
GO:0070233	negative regulation of T cell apoptotic process	2/93	31/28905	0.0645161	20.052	6.02979	0.00448144	0.0402448	0.0277095	12043/18950	2
GO:0071312	cellular response to alkaloid	2/93	31/28905	0.0645161	20.052	6.02979	0.00448144	0.0402448	0.0277095	20512/20511	2
GO:0070588	calcium ion transmembrane transport	5/93	338/28905	0.0147929	4.59773	3.77997	0.004767	0.0420113	0.0289258	98660/13167/67704/12043/14579	5
GO:0150115	cell-substrate junction organization	3/93	105/28905	0.0285714	8.88018	4.59588	0.00476935	0.0420113	0.0289258	12043/218952/14758	3
GO:0006516	glycoprotein catabolic process	2/93	32/28905	0.0625	19.4254	5.92488	0.00477024	0.0420113	0.0289258	13010/68292	2
GO:0007263	nitric oxide mediated signal transduction	2/93	32/28905	0.0625	19.4254	5.92488	0.00477024	0.0420113	0.0289258	17750/17748	2
GO:0035094	response to nicotine	2/93	32/28905	0.0625	19.4254	5.92488	0.00477024	0.0420113	0.0289258	98660/12043	2
GO:0034329	cell junction assembly	6/93	487/28905	0.0123203	3.82924	3.57743	0.00492367	0.0431958	0.0297414	14609/12527/12043/218952/14758/234267	6
GO:0007162	negative regulation of cell adhesion	5/93	342/28905	0.0146199	4.54395	3.7457	0.00500733	0.0435958	0.0300168	66214/19283/21923/20720/12527	5
GO:0009062	fatty acid catabolic process	3/93	107/28905	0.0280374	8.7142	4.54188	0.00502661	0.0435958	0.0300168	13167/106861/110826	3
GO:0070167	regulation of biomineral tissue development	3/93	107/28905	0.0280374	8.7142	4.54188	0.00502661	0.0435958	0.0300168	14609/19242/14758	3
GO:0072574	hepatocyte proliferation	2/93	33/28905	0.0606061	18.8368	5.82463	0.00506742	0.043618	0.0300321	19242/16173	2
GO:0072575	epithelial cell proliferation involved in liver morphogenesis	2/93	33/28905	0.0606061	18.8368	5.82463	0.00506742	0.043618	0.0300321	19242/16173	2
GO:0032412	regulation of monoatomic ion transmembrane transporter activity	4/93	214/28905	0.0186916	5.80947	4.01203	0.00510329	0.0437617	0.030131	56188/67704/229709/14579	4
GO:0005976	polysaccharide metabolic process	3/93	108/28905	0.0277778	8.63351	4.5154	0.00515832	0.0440679	0.0303418	110078/216558/18682	3
GO:0048608	reproductive structure development	5/93	345/28905	0.0144928	4.50444	3.72034	0.00519314	0.0441998	0.0304327	14609/21923/20720/12043/19156	5
GO:0048771	tissue remodeling	4/93	216/28905	0.0185185	5.75568	3.9858	0.00527252	0.0447087	0.030783	14609/13010/19242/16173	4
GO:0042391	regulation of membrane potential	6/93	495/28905	0.0121212	3.76735	3.5283	0.00532266	0.0449666	0.0309607	98660/14609/16513/56188/19242/12043	6
GO:0055075	potassium ion homeostasis	2/93	34/28905	0.0588235	18.2827	5.72868	0.00537291	0.0450574	0.0310232	98660/16513	2
GO:2000178	negative regulation of neural precursor cell proliferation	2/93	34/28905	0.0588235	18.2827	5.72868	0.00537291	0.0450574	0.0310232	21907/19242	2
GO:0022409	positive regulation of cell-cell adhesion	5/93	349/28905	0.0143266	4.45281	3.68698	0.00544843	0.0453572	0.0312296	17909/16173/20443/18950/16403	5
GO:0061458	reproductive system development	5/93	349/28905	0.0143266	4.45281	3.68698	0.00544843	0.0453572	0.0312296	14609/21923/20720/12043/19156	5
GO:0009410	response to xenobiotic stimulus	5/93	350/28905	0.0142857	4.44009	3.67872	0.00551361	0.0457329	0.0314883	20512/20511/14866/12043/18950	5
GO:0048714	positive regulation of oligodendrocyte differentiation	2/93	35/28905	0.0571429	17.7604	5.63674	0.00568667	0.0462063	0.0318142	19283/19242	2
GO:0071404	cellular response to low-density lipoprotein particle stimulus	2/93	35/28905	0.0571429	17.7604	5.63674	0.00568667	0.0462063	0.0318142	12527/208715	2
GO:0001101	response to acid chemical	4/93	221/28905	0.0180995	5.62546	3.92161	0.00571197	0.0462063	0.0318142	20512/20511/12043/12334	4
GO:0045017	glycerolipid biosynthetic process	4/93	221/28905	0.0180995	5.62546	3.92161	0.00571197	0.0462063	0.0318142	216739/16592/12334/18806	4
GO:0009100	glycoprotein metabolic process	5/93	353/28905	0.0141643	4.40236	3.65412	0.00571248	0.0462063	0.0318142	13010/12043/20443/68292/16432	5
GO:0009895	negative regulation of catabolic process	5/93	353/28905	0.0141643	4.40236	3.65412	0.00571248	0.0462063	0.0318142	13167/13010/20720/17751/12043	5
GO:0044282	small molecule catabolic process	5/93	353/28905	0.0141643	4.40236	3.65412	0.00571248	0.0462063	0.0318142	13167/14661/106861/18950/110826	5
GO:0055074	calcium ion homeostasis	5/93	354/28905	0.0141243	4.38992	3.64598	0.00577988	0.0465863	0.0320758	13167/20203/56188/12043/208659	5
GO:0033674	positive regulation of kinase activity	5/93	355/28905	0.0140845	4.37756	3.63787	0.00584785	0.0468048	0.0322263	66214/75104/70097/17751/218952	5
GO:0008630	intrinsic apoptotic signaling pathway in response to DNA damage	3/93	113/28905	0.0265487	8.2515	4.38798	0.00584803	0.0468048	0.0322263	12759/12043/18950	3
GO:0046631	alpha-beta T cell activation	4/93	223/28905	0.0179372	5.575	3.89648	0.00589439	0.0470108	0.0323682	12043/16173/18950/19156	4
GO:0015908	fatty acid transport	3/93	114/28905	0.0263158	8.17912	4.36344	0.00599226	0.0470987	0.0324286	12140/216739/16592	3
GO:0034110	regulation of homotypic cell-cell adhesion	2/93	36/28905	0.0555556	17.267	5.54852	0.00600865	0.0470987	0.0324286	20720/12527	2
GO:0048679	regulation of axon regeneration	2/93	36/28905	0.0555556	17.267	5.54852	0.00600865	0.0470987	0.0324286	19242/244058	2
GO:0055094	response to lipoprotein particle	2/93	36/28905	0.0555556	17.267	5.54852	0.00600865	0.0470987	0.0324286	12527/208715	2
GO:0072576	liver morphogenesis	2/93	36/28905	0.0555556	17.267	5.54852	0.00600865	0.0470987	0.0324286	19242/16173	2
GO:0032956	regulation of actin cytoskeleton organization	5/93	359/28905	0.0139276	4.32878	3.60573	0.00612535	0.047789	0.0329039	14609/66214/76441/218952/14758	5
GO:0042310	vasoconstriction	3/93	115/28905	0.026087	8.10799	4.33919	0.00613862	0.047789	0.0329039	98660/14609/23945	3
GO:0043547	positive regulation of GTPase activity	4/93	226/28905	0.0176991	5.501	3.85936	0.00617524	0.0479106	0.0329877	109294/244058/218952/16403	4
GO:0032104	regulation of response to extracellular stimulus	2/93	37/28905	0.0540541	16.8003	5.46378	0.00633877	0.0486826	0.0335192	17751/12043	2
GO:0032107	regulation of response to nutrient levels	2/93	37/28905	0.0540541	16.8003	5.46378	0.00633877	0.0486826	0.0335192	17751/12043	2
GO:0032967	positive regulation of collagen biosynthetic process	2/93	37/28905	0.0540541	16.8003	5.46378	0.00633877	0.0486826	0.0335192	66214/16173	2
InterVelo granule GO BP pathway
ID	Description	GeneRatio	BgRatio	RichFactor	FoldEnrichment	zScore	pvalue	p.adjust	qvalue	geneID	Count
GO:0099504	synaptic vesicle cycle	14/96	231/28905	0.0606061	18.2481	15.1934	3.9102e-14	7.79303e-11	5.30552e-11	20617/12890/20614/12322/72961/20979/20977/20910/73834/224671/11964/11973/11966/327814	14
GO:0048167	regulation of synaptic plasticity	16/96	397/28905	0.0403023	12.1348	12.8957	2.89169e-13	2.32001e-10	1.57947e-10	20617/12323/12890/14812/26562/20614/64011/14799/12322/13838/432530/12307/20977/20910/26413/19417	16
GO:0099003	vesicle-mediated transport in synapse	14/96	271/28905	0.0516605	15.5547	13.8962	3.49224e-13	2.32001e-10	1.57947e-10	20617/12890/20614/12322/72961/20979/20977/20910/73834/224671/11964/11973/11966/327814	14
GO:0050806	positive regulation of synaptic transmission	14/96	349/28905	0.0401146	12.0783	12.0195	1.05752e-11	5.26912e-09	3.58723e-09	20617/12323/14812/20614/64011/14799/18754/13838/432530/20979/12307/20910/26413/14800	14
GO:0016188	synaptic vesicle maturation	6/96	29/28905	0.206897	62.2953	19.0637	5.11496e-10	2.03882e-07	1.38804e-07	72961/20910/73834/11964/11973/11966	6
GO:0042391	regulation of membrane potential	14/96	495/28905	0.0282828	8.51578	9.73625	1.03231e-09	3.42901e-07	2.33448e-07	20617/56772/19055/12794/14812/14799/108013/18754/11931/72961/56455/11735/12424/110886	14
GO:0097401	synaptic vesicle lumen acidification	5/96	19/28905	0.263158	79.2352	19.6918	4.07581e-09	1.03958e-06	7.07748e-07	72961/73834/11964/11973/11966	5
GO:0016079	synaptic vesicle exocytosis	8/96	115/28905	0.0695652	20.9457	12.3716	4.86084e-09	1.03958e-06	7.07748e-07	20617/12890/20614/12322/20979/20977/20910/327814	8
GO:0006836	neurotransmitter transport	10/96	229/28905	0.0436681	13.1482	10.6542	4.97892e-09	1.03958e-06	7.07748e-07	20617/12890/20614/12322/72961/20979/20977/20910/22342/327814	10
GO:0070050	neuron cellular homeostasis	7/96	74/28905	0.0945946	28.4818	13.6641	5.35632e-09	1.03958e-06	7.07748e-07	54003/72961/12307/73834/11964/11973/11966	7
GO:0048168	regulation of neuronal synaptic plasticity	7/96	76/28905	0.0921053	27.7323	13.4704	6.47205e-09	1.03958e-06	7.07748e-07	20617/12323/14812/26562/12322/20977/19417	7
GO:0007269	neurotransmitter secretion	9/96	174/28905	0.0517241	15.5738	11.1307	6.97703e-09	1.03958e-06	7.07748e-07	20617/12890/20614/12322/20979/20977/20910/22342/327814	9
GO:0099643	signal release from synapse	9/96	174/28905	0.0517241	15.5738	11.1307	6.97703e-09	1.03958e-06	7.07748e-07	20617/12890/20614/12322/20979/20977/20910/22342/327814	9
GO:0007616	long-term memory	6/96	44/28905	0.136364	41.0582	15.3502	7.3026e-09	1.03958e-06	7.07748e-07	20614/14799/72961/432530/12307/224671	6
GO:0046928	regulation of neurotransmitter secretion	7/96	106/28905	0.0660377	19.8835	11.2434	6.65414e-08	8.84113e-06	6.01908e-06	20617/12890/12322/20979/20977/20910/327814	7
GO:0007613	memory	8/96	168/28905	0.047619	14.3378	10.0085	9.45973e-08	1.17833e-05	8.0221e-06	14812/20614/14799/72961/432530/12307/12424/224671	8
GO:0051656	establishment of organelle localization	12/96	498/28905	0.0240964	7.25527	8.12828	1.0103e-07	1.18443e-05	8.06363e-06	20617/17755/12794/12890/20614/52906/56455/52696/18039/20910/327814/83767	12
GO:0050803	regulation of synapse structure or activity	10/96	317/28905	0.0315457	9.49823	8.78247	1.07125e-07	1.18611e-05	8.07506e-06	20617/12323/14812/227580/72961/13838/105689/18039/15898/327814	10
GO:0051588	regulation of neurotransmitter transport	7/96	126/28905	0.0555556	16.7274	10.2131	2.18441e-07	2.26561e-05	1.54243e-05	20617/12890/12322/20979/20977/20910/327814	7
GO:0060291	long-term synaptic potentiation	9/96	261/28905	0.0344828	10.3825	8.78971	2.27356e-07	2.26561e-05	1.54243e-05	20617/12323/14812/20614/64011/13838/432530/12307/26413	9
GO:0035249	synaptic transmission, glutamatergic	7/96	130/28905	0.0538462	16.2127	10.0351	2.70377e-07	2.56601e-05	1.74695e-05	12794/14812/14799/72961/20979/20910/14800	7
GO:0060078	regulation of postsynaptic membrane potential	7/96	132/28905	0.0530303	15.9671	9.94907	3.00015e-07	2.71786e-05	1.85033e-05	20617/19055/14812/14799/108013/72961/110886	7
GO:0016050	vesicle organization	10/96	365/28905	0.0273973	8.24914	8.04557	3.92529e-07	3.37024e-05	2.29447e-05	20617/12890/20614/72961/20979/20910/73834/11964/11973/11966	10
GO:0051928	positive regulation of calcium ion transport	7/96	138/28905	0.0507246	15.2729	9.70184	4.05849e-07	3.37024e-05	2.29447e-05	12314/20617/19055/67972/12322/11931/21838	7
GO:1990138	neuron projection extension	8/96	208/28905	0.0384615	11.5805	8.84039	4.84359e-07	3.86131e-05	2.62879e-05	17755/56177/67891/22129/20979/68404/83767/12891	8
GO:0006887	exocytosis	10/96	394/28905	0.0253807	7.64197	7.66284	7.86504e-07	6.02886e-05	4.10447e-05	20617/12890/20614/18195/12322/20979/20977/20910/22342/327814	10
GO:0050807	regulation of synapse organization	9/96	309/28905	0.0291262	8.76972	7.92652	9.32116e-07	6.71294e-05	4.5702e-05	20617/12323/14812/227580/13838/105689/18039/15898/327814	9
GO:1990778	protein localization to cell periphery	10/96	402/28905	0.0248756	7.48989	7.56408	9.43113e-07	6.71294e-05	4.5702e-05	20617/12323/20614/18195/12322/11931/227580/11735/20910/22342	10
GO:0010038	response to metal ion	9/96	318/28905	0.0283019	8.52152	7.78548	1.18178e-06	8.12165e-05	5.52925e-05	12314/20617/19055/12323/20979/11735/26413/13829/12891	9
GO:0140029	exocytic process	6/96	104/28905	0.0576923	17.3708	9.65457	1.33752e-06	8.8856e-05	6.04935e-05	20617/12890/20614/12322/20979/20910	6
GO:0043270	positive regulation of monoatomic ion transport	8/96	241/28905	0.033195	9.99481	8.09436	1.46615e-06	9.42595e-05	6.41722e-05	12314/20617/19055/67972/12322/11931/11735/21838	8
GO:0014048	regulation of glutamate secretion	4/96	26/28905	0.153846	46.3221	13.3462	1.61474e-06	0.000100568	6.84671e-05	20617/14812/12424/20910	4
GO:0051651	maintenance of location in cell	8/96	247/28905	0.0323887	9.75202	7.97415	1.76123e-06	0.000106321	7.23836e-05	12314/20617/19241/18754/14319/72961/11735/21838	8
GO:0007611	learning or memory	9/96	335/28905	0.0268657	8.08909	7.53369	1.8138e-06	0.000106321	7.23836e-05	14812/20614/14799/72961/432530/12307/12424/224671/110886	9
GO:0051047	positive regulation of secretion	10/96	439/28905	0.022779	6.85863	7.14028	2.07707e-06	0.000118274	8.05216e-05	20617/19055/14812/20614/18754/54003/56455/20979/12424/20910	10
GO:1902600	proton transmembrane transport	6/96	113/28905	0.0530973	15.9873	9.2146	2.17429e-06	0.000120371	8.19491e-05	11931/72961/73834/11964/11973/11966	6
GO:0006816	calcium ion transport	10/96	451/28905	0.0221729	6.67614	7.01326	2.64005e-06	0.000142206	9.68144e-05	12314/20617/19055/12323/14812/67972/12322/18754/11931/21838	10
GO:0001919	regulation of receptor recycling	4/96	30/28905	0.133333	40.1458	12.3833	2.93001e-06	0.000152051	0.000103517	20617/18195/14799/14800	4
GO:0050770	regulation of axonogenesis	7/96	186/28905	0.0376344	11.3315	8.1599	3.0006e-06	0.000152051	0.000103517	17755/108699/67891/22129/13838/18039/21838	7
GO:0045055	regulated exocytosis	8/96	266/28905	0.0300752	9.05545	7.61908	3.0517e-06	0.000152051	0.000103517	20617/12890/20614/12322/20979/20977/20910/327814	8
GO:0031629	synaptic vesicle fusion to presynaptic active zone membrane	4/96	31/28905	0.129032	38.8508	12.1717	3.35554e-06	0.000163112	0.000111047	12890/20614/20979/20910	4
GO:0099500	vesicle fusion to plasma membrane	4/96	32/28905	0.125	37.6367	11.9701	3.82516e-06	0.000181513	0.000123575	12890/20614/20979/20910	4
GO:0051924	regulation of calcium ion transport	8/96	278/28905	0.028777	8.66457	7.41264	4.22426e-06	0.00019579	0.000133294	12314/20617/19055/67972/12322/18754/11931/21838	8
GO:0031338	regulation of vesicle fusion	4/96	33/28905	0.121212	36.4962	11.7774	4.3417e-06	0.000196659	0.000133887	20617/12890/20979/20910	4
GO:0050890	cognition	9/96	376/28905	0.0239362	7.20703	6.99335	4.64205e-06	0.000205591	0.000139967	14812/20614/14799/72961/432530/12307/12424/224671/110886	9
GO:0051654	establishment of mitochondrion localization	4/96	34/28905	0.117647	35.4228	11.5932	4.9081e-06	0.000212649	0.000144772	17755/56455/18039/83767	4
GO:0030705	cytoskeleton-dependent intracellular transport	7/96	202/28905	0.0346535	10.4339	7.76704	5.16833e-06	0.000216882	0.000147654	17755/12794/56455/11735/18039/327814/83767	7
GO:0015800	acidic amino acid transport	5/96	75/28905	0.0666667	20.0729	9.5472	5.22345e-06	0.000216882	0.000147654	20617/14812/72961/12424/20910	5
GO:0048499	synaptic vesicle membrane organization	4/96	35/28905	0.114286	34.4107	11.4169	5.52732e-06	0.000223809	0.00015237	12890/20614/20979/20910	4
GO:0048588	developmental cell growth	8/96	289/28905	0.0276817	8.33478	7.23405	5.61488e-06	0.000223809	0.00015237	17755/56177/67891/22129/20979/68404/83767/12891	8
GO:0060560	developmental growth involved in morphogenesis	8/96	290/28905	0.0275862	8.30603	7.21829	5.75856e-06	0.000225036	0.000153205	17755/56177/67891/22129/20979/68404/83767/12891	8
GO:1903532	positive regulation of secretion by cell	9/96	389/28905	0.0231362	6.96618	6.83876	6.1045e-06	0.000233967	0.000159285	20617/14812/20614/18754/54003/56455/20979/12424/20910	9
GO:0048488	synaptic vesicle endocytosis	5/96	78/28905	0.0641026	19.3009	9.34265	6.33915e-06	0.000238376	0.000162287	20617/72961/20979/20977/224671	5
GO:0014047	glutamate secretion	4/96	37/28905	0.108108	32.5507	11.0854	6.93658e-06	0.000256011	0.000174293	20617/14812/12424/20910	4
GO:0140238	presynaptic endocytosis	5/96	81/28905	0.0617284	18.586	9.14921	7.63335e-06	0.000271717	0.000184986	20617/72961/20979/20977/224671	5
GO:0021700	developmental maturation	9/96	400/28905	0.0225	6.77461	6.7134	7.63479e-06	0.000271717	0.000184986	12323/72961/11735/18039/20910/73834/11964/11973/11966	9
GO:0048169	regulation of long-term neuronal synaptic plasticity	4/96	39/28905	0.102564	30.8814	10.7793	8.59484e-06	0.000295337	0.000201066	20617/12323/14812/20977	4
GO:0099170	postsynaptic modulation of chemical synaptic transmission	4/96	39/28905	0.102564	30.8814	10.7793	8.59484e-06	0.000295337	0.000201066	19055/64011/18039/226180	4
GO:0031623	receptor internalization	6/96	150/28905	0.04	12.0437	7.82809	1.11488e-05	0.000376604	0.000256393	20617/20614/18195/14799/52906/14800	6
GO:0036465	synaptic vesicle recycling	5/96	90/28905	0.0555556	16.7274	8.62621	1.27888e-05	0.000424801	0.000289206	20617/72961/20979/20977/224671	5
GO:0010959	regulation of metal ion transport	9/96	431/28905	0.0208817	6.28734	6.38414	1.38311e-05	0.000451893	0.00030765	12314/20617/19055/67972/12322/18754/11931/11735/21838	9
GO:0006874	intracellular calcium ion homeostasis	8/96	328/28905	0.0243902	7.34375	6.66999	1.40735e-05	0.000452396	0.000307993	12314/20617/14812/67972/18754/11931/12307/21838	8
GO:0014049	positive regulation of glutamate secretion	3/96	15/28905	0.2	60.2188	13.2429	1.5692e-05	0.000496414	0.000337961	14812/12424/20910	3
GO:0060079	excitatory postsynaptic potential	5/96	95/28905	0.0526316	15.847	8.36721	1.6641e-05	0.00051821	0.0003528	20617/19055/14812/108013/72961	5
GO:0070588	calcium ion transmembrane transport	8/96	338/28905	0.0236686	7.12648	6.54015	1.74627e-05	0.000528732	0.000359963	12314/20617/19055/14812/67972/18754/11931/21838	8
GO:1904427	positive regulation of calcium ion transmembrane transport	5/96	96/28905	0.0520833	15.682	8.31776	1.75095e-05	0.000528732	0.000359963	12314/20617/19055/11931/21838	5
GO:1904181	positive regulation of membrane depolarization	3/96	16/28905	0.1875	56.4551	12.8081	1.92666e-05	0.000573111	0.000390176	56772/11735/12424	3
GO:0006835	dicarboxylic acid transport	5/96	101/28905	0.049505	14.9056	8.08119	2.23951e-05	0.000656375	0.000446862	20617/14812/72961/12424/20910	5
GO:0055074	calcium ion homeostasis	8/96	354/28905	0.0225989	6.80438	6.34304	2.43028e-05	0.000701965	0.0004779	12314/20617/14812/67972/18754/11931/12307/21838	8
GO:0035493	SNARE complex assembly	3/96	18/28905	0.166667	50.1823	12.0488	2.79392e-05	0.000795468	0.000541558	20617/20614/20910	3
GO:0001881	receptor recycling	4/96	53/28905	0.0754717	22.7241	9.13779	2.95292e-05	0.000828898	0.000564317	20617/18195/14799/14800	4
GO:0010970	transport along microtubule	6/96	179/28905	0.0335196	10.0925	7.04408	3.03029e-05	0.000838802	0.00057106	17755/12794/56455/11735/18039/83767	6
GO:0051235	maintenance of location	8/96	366/28905	0.0218579	6.58128	6.20306	3.07983e-05	0.000840836	0.000572444	12314/20617/19241/18754/14319/72961/11735/21838	8
GO:0035235	ionotropic glutamate receptor signaling pathway	3/96	19/28905	0.157895	47.5411	11.7144	3.30978e-05	0.000891406	0.000606872	14812/12322/14800	3
GO:0000381	regulation of alternative mRNA splicing, via spliceosome	4/96	55/28905	0.0727273	21.8977	8.95484	3.42186e-05	0.000897338	0.000610911	108013/268859/52897/14007	4
GO:0051954	positive regulation of amine transport	4/96	55/28905	0.0727273	21.8977	8.95484	3.42186e-05	0.000897338	0.000610911	14812/20979/12424/20910	4
GO:1903169	regulation of calcium ion transmembrane transport	6/96	184/28905	0.0326087	9.81827	6.92697	3.53596e-05	0.000915217	0.000623083	12314/20617/19055/18754/11931/21838	6
GO:0006898	receptor-mediated endocytosis	7/96	273/28905	0.025641	7.72035	6.44018	3.61476e-05	0.0009195	0.000625999	20617/20614/18195/14799/52906/14800/83767	7
GO:0071248	cellular response to metal ion	6/96	185/28905	0.0324324	9.7652	6.90408	3.64478e-05	0.0009195	0.000625999	20617/20979/11735/26413/13829/12891	6
GO:0051646	mitochondrion localization	4/96	57/28905	0.0701754	21.1294	8.78134	3.94312e-05	0.000982331	0.000668775	17755/56455/18039/83767	4
GO:0051955	regulation of amino acid transport	4/96	58/28905	0.0689655	20.7651	8.69787	4.22447e-05	0.00103943	0.000707646	20617/14812/12424/20910	4
GO:0099565	chemical synaptic transmission, postsynaptic	5/96	116/28905	0.0431034	12.9782	7.46203	4.36039e-05	0.00105979	0.000721507	20617/19055/14812/108013/72961	5
GO:1900271	regulation of long-term synaptic potentiation	4/96	60/28905	0.0666667	20.0729	8.53705	4.8308e-05	0.00115997	0.000789715	64011/13838/432530/12307	4
GO:0051952	regulation of amine transport	5/96	120/28905	0.0416667	12.5456	7.316	5.12722e-05	0.00121299	0.000825809	20617/14812/20979/12424/20910	5
GO:0051650	establishment of vesicle localization	6/96	197/28905	0.0304569	9.17037	6.64238	5.17332e-05	0.00121299	0.000825809	20617/12794/20614/52906/20910/327814	6
GO:0097553	calcium ion transmembrane import into cytosol	6/96	198/28905	0.030303	9.12405	6.62158	5.32082e-05	0.00123307	0.000839479	12314/20617/19055/14812/18754/21838	6
GO:0048638	regulation of developmental growth	8/96	404/28905	0.019802	5.96225	5.79816	6.16982e-05	0.00141339	0.000962238	17755/56177/67891/22129/20979/105689/26413/12891	8
GO:0006906	vesicle fusion	5/96	127/28905	0.0393701	11.8541	7.07645	6.7158e-05	0.00152098	0.00103549	20617/12890/20614/20979/20910	5
GO:0001956	positive regulation of neurotransmitter secretion	3/96	24/28905	0.125	37.6367	10.3649	6.8305e-05	0.00152957	0.00104134	20617/20979/20910	3
GO:0090174	organelle membrane fusion	5/96	129/28905	0.0387597	11.6703	7.01143	7.23272e-05	0.00160165	0.00109041	20617/12890/20614/20979/20910	5
GO:0032535	regulation of cellular component size	8/96	415/28905	0.0192771	5.80422	5.69051	7.43876e-05	0.00162445	0.00110593	19241/17755/56177/67891/18754/22129/18039/13829	8
GO:0015837	amine transport	5/96	130/28905	0.0384615	11.5805	6.97946	7.50241e-05	0.00162445	0.00110593	20617/14812/20979/12424/20910	5
GO:0034643	establishment of mitochondrion localization, microtubule-mediated	3/96	25/28905	0.12	36.1313	10.1441	7.74325e-05	0.00162445	0.00110593	17755/18039/83767	3
GO:0047497	mitochondrion transport along microtubule	3/96	25/28905	0.12	36.1313	10.1441	7.74325e-05	0.00162445	0.00110593	17755/18039/83767	3
GO:0048791	calcium ion-regulated exocytosis of neurotransmitter	3/96	25/28905	0.12	36.1313	10.1441	7.74325e-05	0.00162445	0.00110593	20614/20979/20910	3
GO:0051648	vesicle localization	6/96	219/28905	0.0273973	8.24914	6.21619	9.28175e-05	0.00190818	0.00129909	20617/12794/20614/52906/20910/327814	6
GO:0034763	negative regulation of transmembrane transport	5/96	136/28905	0.0367647	11.0696	6.79471	9.28716e-05	0.00190818	0.00129909	12314/19055/18754/52906/11735	5
GO:0016082	synaptic vesicle priming	3/96	27/28905	0.111111	33.4549	9.73932	9.80007e-05	0.00199301	0.00135685	20617/20614/20910	3
GO:0022898	regulation of transmembrane transporter activity	6/96	224/28905	0.0267857	8.06501	6.1276	0.000105042	0.00211462	0.00143964	12314/20617/12794/11931/11735/19417	6
GO:0017157	regulation of exocytosis	6/96	225/28905	0.0266667	8.02917	6.11021	0.000107633	0.00214513	0.00146041	20617/18195/20979/20977/20910/327814	6
GO:0032253	dense core granule localization	3/96	28/28905	0.107143	32.26	9.55307	0.000109497	0.00216066	0.00147099	20614/20910/327814	3
GO:1904062	regulation of monoatomic cation transmembrane transport	7/96	328/28905	0.0213415	6.42578	5.70481	0.00011418	0.00223099	0.00151887	12314/20617/19055/18754/11931/11735/21838	7
GO:0099111	microtubule-based transport	6/96	229/28905	0.0262009	7.88892	6.04171	0.000118513	0.00229316	0.00156119	17755/12794/56455/11735/18039/83767	6
GO:0000380	alternative mRNA splicing, via spliceosome	4/96	76/28905	0.0526316	15.847	7.48139	0.000122043	0.00233877	0.00159225	108013/268859/52897/14007	4
GO:0007416	synapse assembly	6/96	231/28905	0.025974	7.82062	6.00808	0.00012427	0.00235877	0.00160586	20617/14799/227580/105689/15898/110886	6
GO:0008277	regulation of G protein-coupled receptor signaling pathway	5/96	146/28905	0.0342466	10.3114	6.51113	0.000129674	0.00243811	0.00165988	20617/19055/12323/12322/20977	5
GO:0051592	response to calcium ion	5/96	147/28905	0.0340136	10.2413	6.48429	0.00013389	0.00249216	0.00169667	12314/19055/20979/13829/12891	5
GO:0051590	positive regulation of neurotransmitter transport	3/96	30/28905	0.1	30.1094	9.20838	0.000135049	0.00249216	0.00169667	20617/20979/20910	3
GO:0032409	regulation of transporter activity	6/96	236/28905	0.0254237	7.65493	5.92575	0.00013964	0.00253559	0.00172624	12314/20617/12794/11931/11735/19417	6
GO:0030100	regulation of endocytosis	7/96	339/28905	0.020649	6.21728	5.57788	0.000139947	0.00253559	0.00172624	20617/19055/18195/52906/72961/11735/224671	7
GO:0043112	receptor metabolic process	4/96	81/28905	0.0493827	14.8688	7.21532	0.000156271	0.00278078	0.00189317	20617/18195/14799/14800	4
GO:0051279	regulation of release of sequestered calcium ion into cytosol	4/96	81/28905	0.0493827	14.8688	7.21532	0.000156271	0.00278078	0.00189317	12314/20617/18754/21838	4
GO:1904064	positive regulation of cation transmembrane transport	5/96	153/28905	0.0326797	9.83967	6.32846	0.000161437	0.00284729	0.00193845	12314/20617/19055/11931/21838	5
GO:1990806	ligand-gated ion channel signaling pathway	3/96	32/28905	0.09375	28.2275	8.89586	0.000164194	0.00287051	0.00195425	14812/12322/14800	3
GO:0031346	positive regulation of cell projection organization	8/96	467/28905	0.0171306	5.15792	5.22921	0.000167466	0.00290226	0.00197587	17755/12323/67891/52906/13803/13838/56455/18039	8
GO:0008045	motor neuron axon guidance	3/96	33/28905	0.0909091	27.3722	8.75013	0.000180179	0.00309566	0.00210754	108699/13838/105689	3
GO:0008088	axo-dendritic transport	4/96	86/28905	0.0465116	14.0044	6.97187	0.000196949	0.00330169	0.0022478	12794/11735/18039/83767	4
GO:0032252	secretory granule localization	3/96	34/28905	0.0882353	26.5671	8.61074	0.000197141	0.00330169	0.0022478	20614/20910/327814	3
GO:0051957	positive regulation of amino acid transport	3/96	34/28905	0.0882353	26.5671	8.61074	0.000197141	0.00330169	0.0022478	14812/12424/20910	3
GO:0097120	receptor localization to synapse	4/96	87/28905	0.045977	13.8434	6.92561	0.000205918	0.00341996	0.00232832	12794/20614/12322/227580	4
GO:0007411	axon guidance	6/96	255/28905	0.0235294	7.08456	5.63362	0.000212309	0.00342967	0.00233493	108699/54003/13838/105689/11735/58208	6
GO:0099173	postsynapse organization	6/96	255/28905	0.0235294	7.08456	5.63362	0.000212309	0.00342967	0.00233493	12323/14812/227580/13838/327814/12891	6
GO:0051966	regulation of synaptic transmission, glutamatergic	4/96	88/28905	0.0454545	13.6861	6.8801	0.000215178	0.00342967	0.00233493	14812/20979/20910/14800	4
GO:0072384	organelle transport along microtubule	4/96	88/28905	0.0454545	13.6861	6.8801	0.000215178	0.00342967	0.00233493	17755/12794/18039/83767	4
GO:0071241	cellular response to inorganic substance	6/96	256/28905	0.0234375	7.05688	5.61908	0.000216828	0.00342967	0.00233493	20617/20979/11735/26413/13829/12891	6
GO:0097485	neuron projection guidance	6/96	256/28905	0.0234375	7.05688	5.61908	0.000216828	0.00342967	0.00233493	108699/54003/13838/105689/11735/58208	6
GO:0034329	cell junction assembly	8/96	487/28905	0.0164271	4.9461	5.06975	0.000222456	0.00348163	0.0023703	20617/14799/227580/105689/21838/15898/13829/110886	8
GO:0034765	regulation of monoatomic ion transmembrane transport	7/96	366/28905	0.0191257	5.75862	5.28875	0.000223607	0.00348163	0.0023703	12314/20617/19055/18754/11931/11735/21838	7
GO:1904063	negative regulation of cation transmembrane transport	4/96	90/28905	0.0444444	13.3819	6.79127	0.000234592	0.00362436	0.00246748	12314/19055/18754/11735	4
GO:0050767	regulation of neurogenesis	8/96	494/28905	0.0161943	4.87601	5.01598	0.000244893	0.0037544	0.00255601	19055/17755/12323/67891/22129/13838/18039/21838	8
GO:0051051	negative regulation of transport	8/96	497/28905	0.0160966	4.84658	4.99325	0.000255061	0.00386843	0.00263364	12314/20617/19055/17755/12794/18754/52906/11735	8
GO:0034767	positive regulation of monoatomic ion transmembrane transport	5/96	169/28905	0.0295858	8.9081	5.95186	0.000256213	0.00386843	0.00263364	12314/20617/19055/11931/21838	5
GO:0031110	regulation of microtubule polymerization or depolymerization	4/96	93/28905	0.0430108	12.9503	6.6632	0.000266033	0.00395674	0.00269376	20617/17755/20262/56471	4
GO:0051881	regulation of mitochondrial membrane potential	4/96	93/28905	0.0430108	12.9503	6.6632	0.000266033	0.00395674	0.00269376	56772/18754/56455/12424	4
GO:0061025	membrane fusion	5/96	172/28905	0.0290698	8.75273	5.88679	0.000277889	0.00410247	0.00279297	20617/12890/20614/20979/20910	5
GO:0048284	organelle fusion	5/96	173/28905	0.0289017	8.70213	5.86545	0.000285415	0.00418259	0.00284752	20617/12890/20614/20979/20910	5
GO:0007626	locomotory behavior	6/96	273/28905	0.021978	6.61745	5.38325	0.00030597	0.00445108	0.00303031	20617/20614/18754/13838/12307/224671	6
GO:0022604	regulation of cell morphogenesis	6/96	276/28905	0.0217391	6.54552	5.34372	0.000324314	0.00468375	0.00318872	12323/11674/13838/20979/13829/12891	6
GO:0006865	amino acid transport	5/96	180/28905	0.0277778	8.36372	5.72076	0.000342517	0.00491106	0.00334347	20617/14812/72961/12424/20910	5
GO:0034766	negative regulation of monoatomic ion transmembrane transport	4/96	100/28905	0.04	12.0437	6.38606	0.00035101	0.00496144	0.00337777	12314/19055/18754/11735	4
GO:0035418	protein localization to synapse	4/96	100/28905	0.04	12.0437	6.38606	0.00035101	0.00496144	0.00337777	20614/12322/227580/224997	4
GO:0051281	positive regulation of release of sequestered calcium ion into cytosol	3/96	42/28905	0.0714286	21.5067	7.67715	0.000370997	0.00520702	0.00354496	12314/20617/21838	3
GO:0032890	regulation of organic acid transport	4/96	102/28905	0.0392157	11.8076	6.31191	0.000378482	0.00527493	0.0035912	20617/14812/12424/20910	4
GO:0051258	protein polymerization	6/96	287/28905	0.0209059	6.29464	5.20365	0.000399078	0.00552334	0.00376031	20617/19241/17755/18754/18039/13829	6
GO:0097484	dendrite extension	3/96	44/28905	0.0681818	20.5291	7.48348	0.000425952	0.00585463	0.00398586	20979/83767/12891	3
GO:0009914	hormone transport	7/96	413/28905	0.0169492	5.10328	4.84837	0.000462296	0.00631066	0.00429632	19055/20614/18754/56205/54003/56455/12971	7
GO:0097061	dendritic spine organization	4/96	108/28905	0.037037	11.1516	6.10132	0.000470112	0.00634314	0.00431844	12323/14812/13838/327814	4
GO:0048813	dendrite morphogenesis	5/96	193/28905	0.0259067	7.80036	5.47179	0.000471041	0.00634314	0.00431844	19055/12323/12322/13838/327814	5
GO:0099525	presynaptic dense core vesicle exocytosis	2/96	10/28905	0.2	60.2188	10.8118	0.000482772	0.00645748	0.00439627	20614/20910	2
GO:0007215	glutamate receptor signaling pathway	3/96	48/28905	0.0625	18.8184	7.13203	0.000550952	0.00727184	0.0049507	14812/12322/14800	3
GO:0099601	regulation of neurotransmitter receptor activity	3/96	48/28905	0.0625	18.8184	7.13203	0.000550952	0.00727184	0.0049507	12794/224997/19417	3
GO:0030516	regulation of axon extension	4/96	113/28905	0.0353982	10.6582	5.93813	0.000557727	0.00731283	0.0049786	17755/56177/67891/22129	4
GO:0005513	detection of calcium ion	2/96	11/28905	0.181818	54.7443	10.2914	0.000588777	0.0076197	0.00518752	12314/20979	2
GO:0060052	neurofilament cytoskeleton organization	2/96	11/28905	0.181818	54.7443	10.2914	0.000588777	0.0076197	0.00518752	18039/226180	2
GO:0018105	peptidyl-serine phosphorylation	6/96	310/28905	0.0193548	5.82762	4.93309	0.000598663	0.00769765	0.00524059	20617/12323/12322/18754/26413/13829	6
GO:1990089	response to nerve growth factor	3/96	50/28905	0.06	18.0656	6.97184	0.000621353	0.00788762	0.00536992	14799/14800/83767	3
GO:1990090	cellular response to nerve growth factor stimulus	3/96	50/28905	0.06	18.0656	6.97184	0.000621353	0.00788762	0.00536992	14799/14800/83767	3
GO:0050905	neuromuscular process	5/96	206/28905	0.0242718	7.3081	5.24505	0.000632939	0.00796851	0.00542499	12323/14812/268859/105689/18039	5
GO:0048024	regulation of mRNA splicing, via spliceosome	4/96	117/28905	0.034188	10.2938	5.81475	0.000635721	0.00796851	0.00542499	108013/268859/52897/14007	4
GO:0032271	regulation of protein polymerization	5/96	208/28905	0.0240385	7.23783	5.21192	0.000661134	0.00823525	0.00560659	20617/19241/17755/18754/13829	5
GO:0072659	protein localization to plasma membrane	6/96	317/28905	0.0189274	5.69894	4.8561	0.000672651	0.00832666	0.00566882	12323/18195/12322/11931/11735/20910	6
GO:0009150	purine ribonucleotide metabolic process	7/96	441/28905	0.015873	4.77927	4.61667	0.000681066	0.0083788	0.00570432	20617/11931/11674/432530/11964/11966/229949	7
GO:0106027	neuron projection organization	4/96	120/28905	0.0333333	10.0365	5.72606	0.000699077	0.0085156	0.00579745	12323/14812/13838/327814	4
GO:0051901	positive regulation of mitochondrial depolarization	2/96	12/28905	0.166667	50.1823	9.83679	0.000705004	0.0085156	0.00579745	56772/12424	2
GO:0099011	neuronal dense core vesicle exocytosis	2/96	12/28905	0.166667	50.1823	9.83679	0.000705004	0.0085156	0.00579745	20614/20910	2
GO:0018209	peptidyl-serine modification	6/96	321/28905	0.0186916	5.62792	4.81313	0.000718001	0.00862034	0.00586876	20617/12323/12322/18754/26413/13829	6
GO:0008089	anterograde axonal transport	3/96	53/28905	0.0566038	17.043	6.74819	0.000737315	0.00871901	0.00593593	12794/11735/18039	3
GO:1903170	negative regulation of calcium ion transmembrane transport	3/96	53/28905	0.0566038	17.043	6.74819	0.000737315	0.00871901	0.00593593	12314/19055/18754	3
GO:0045927	positive regulation of growth	6/96	323/28905	0.0185759	5.59307	4.79191	0.000741547	0.00871901	0.00593593	17755/67891/52906/20979/26413/12891	6
GO:0033555	multicellular organismal response to stress	4/96	122/28905	0.0327869	9.87193	5.66866	0.000743719	0.00871901	0.00593593	19055/14812/12424/110886	4
GO:0032412	regulation of monoatomic ion transmembrane transporter activity	5/96	214/28905	0.0233645	7.0349	5.11511	0.000751381	0.00875733	0.00596202	12314/12794/11931/11735/19417	5
GO:0003254	regulation of membrane depolarization	3/96	54/28905	0.0555556	16.7274	6.67767	0.000778815	0.0090243	0.00614378	56772/11735/12424	3
GO:0008306	associative learning	4/96	124/28905	0.0322581	9.7127	5.61256	0.00079034	0.0091049	0.00619865	14812/20614/12424/110886	4
GO:0043254	regulation of protein-containing complex assembly	7/96	453/28905	0.0154525	4.65266	4.52327	0.00079691	0.00912783	0.00621426	20617/19241/17755/18754/12424/20910/13829	7
GO:0016358	dendrite development	6/96	328/28905	0.0182927	5.50781	4.73964	0.000803029	0.00914536	0.00622619	19055/17755/12323/12322/13838/327814	6
GO:0048639	positive regulation of developmental growth	5/96	221/28905	0.0226244	6.81208	5.00677	0.000867968	0.00981148	0.00667969	17755/67891/20979/26413/12891	5
GO:0009259	ribonucleotide metabolic process	7/96	460/28905	0.0152174	4.58186	4.47029	0.000871366	0.00981148	0.00667969	20617/11931/11674/432530/11964/11966/229949	7
GO:0051261	protein depolymerization	4/96	129/28905	0.0310078	9.33624	5.47773	0.000915871	0.0101974	0.00694242	17755/20262/56471/13829	4
GO:0061387	regulation of extent of cell growth	4/96	129/28905	0.0310078	9.33624	5.47773	0.000915871	0.0101974	0.00694242	17755/56177/67891/22129	4
GO:0046883	regulation of hormone secretion	6/96	339/28905	0.0176991	5.32909	4.62831	0.00095214	0.010508	0.0071539	19055/20614/18754/56205/54003/56455	6
GO:0031345	negative regulation of cell projection organization	5/96	226/28905	0.0221239	6.66137	4.93224	0.000959143	0.010508	0.0071539	19055/14812/22129/13838/21838	5
GO:0001662	behavioral fear response	3/96	58/28905	0.0517241	15.5738	6.41339	0.000959588	0.010508	0.0071539	14812/12424/110886	3
GO:0051280	negative regulation of release of sequestered calcium ion into cytosol	2/96	14/28905	0.142857	43.0134	9.07655	0.000967852	0.0105406	0.00717608	12314/18754	2
GO:0002209	behavioral defense response	3/96	59/28905	0.0508475	15.3099	6.35139	0.00100857	0.0107491	0.00731805	14812/12424/110886	3
GO:0016601	Rac protein signal transduction	3/96	59/28905	0.0508475	15.3099	6.35139	0.00100857	0.0107491	0.00731805	20262/19417/83767	3
GO:0061001	regulation of dendritic spine morphogenesis	3/96	59/28905	0.0508475	15.3099	6.35139	0.00100857	0.0107491	0.00731805	12323/13838/327814	3
GO:2000300	regulation of synaptic vesicle exocytosis	3/96	59/28905	0.0508475	15.3099	6.35139	0.00100857	0.0107491	0.00731805	20979/20977/327814	3
GO:1902414	protein localization to cell junction	4/96	133/28905	0.0300752	9.05545	5.37503	0.00102593	0.0108759	0.00740438	20614/12322/227580/224997	4
GO:0019693	ribose phosphate metabolic process	7/96	474/28905	0.0147679	4.44653	4.36743	0.00103674	0.0109323	0.00744278	20617/11931/11674/432530/11964/11966/229949	7
GO:0060996	dendritic spine development	4/96	134/28905	0.0298507	8.98787	5.35003	0.00105483	0.0109938	0.00748464	12323/12322/13838/327814	4
GO:0007019	microtubule depolymerization	3/96	60/28905	0.05	15.0547	6.29089	0.00105911	0.0109938	0.00748464	17755/20262/56471	3
GO:0032892	positive regulation of organic acid transport	3/96	60/28905	0.05	15.0547	6.29089	0.00105911	0.0109938	0.00748464	14812/12424/20910	3
GO:0046034	ATP metabolic process	5/96	232/28905	0.0215517	6.48909	4.84572	0.00107775	0.0111293	0.00757685	11931/11674/11964/11966/229949	5
GO:0031109	microtubule polymerization or depolymerization	4/96	135/28905	0.0296296	8.9213	5.3253	0.0010843	0.0111392	0.00758364	20617/17755/20262/56471	4
GO:0032026	response to magnesium ion	2/96	15/28905	0.133333	40.1458	8.75403	0.00111434	0.0112735	0.00767508	20617/11735	2
GO:1990504	dense core granule exocytosis	2/96	15/28905	0.133333	40.1458	8.75403	0.00111434	0.0112735	0.00767508	20614/20910	2
GO:0051209	release of sequestered calcium ion into cytosol	4/96	136/28905	0.0294118	8.8557	5.30081	0.00111434	0.0112735	0.00767508	12314/20617/18754/21838	4
GO:0051283	negative regulation of sequestering of calcium ion	4/96	137/28905	0.0291971	8.79106	5.27658	0.00114497	0.0115249	0.00784616	12314/20617/18754/21838	4
GO:0051282	regulation of sequestering of calcium ion	4/96	139/28905	0.028777	8.66457	5.22885	0.00120798	0.0120375	0.00819516	12314/20617/18754/21838	4
GO:0099175	regulation of postsynapse organization	4/96	139/28905	0.028777	8.66457	5.22885	0.00120798	0.0120375	0.00819516	12323/14812/13838/327814	4
GO:0099171	presynaptic modulation of chemical synaptic transmission	3/96	63/28905	0.047619	14.3378	6.11776	0.00122025	0.0120993	0.00823728	18754/432530/68404	3
GO:0051284	positive regulation of sequestering of calcium ion	2/96	16/28905	0.125	37.6367	8.46176	0.00127078	0.0124169	0.00845347	12314/18754	2
GO:0048675	axon extension	4/96	141/28905	0.0283688	8.54167	5.18206	0.00127337	0.0124169	0.00845347	17755/56177/67891/22129	4
GO:0051208	sequestering of calcium ion	4/96	141/28905	0.0283688	8.54167	5.18206	0.00127337	0.0124169	0.00845347	12314/20617/18754/21838	4
GO:0048278	vesicle docking	3/96	64/28905	0.046875	14.1138	6.06266	0.0012772	0.0124169	0.00845347	12322/20979/20910	3
GO:0043271	negative regulation of monoatomic ion transport	4/96	142/28905	0.028169	8.48151	5.15902	0.00130698	0.0125837	0.00856701	12314/19055/18754/11735	4
GO:0050684	regulation of mRNA processing	4/96	142/28905	0.028169	8.48151	5.15902	0.00130698	0.0125837	0.00856701	108013/268859/52897/14007	4
GO:0034764	positive regulation of transmembrane transport	5/96	243/28905	0.0205761	6.19534	4.69477	0.00132301	0.0126768	0.00863039	12314/20617/19055/11931/21838	5
GO:0042596	fear response	3/96	65/28905	0.0461538	13.8966	6.00878	0.0013358	0.012738	0.00867209	14812/12424/110886	3
GO:0031503	protein-containing complex localization	5/96	245/28905	0.0204082	6.14477	4.66833	0.00137169	0.013018	0.00886273	12794/20614/12322/227580/56455	5
GO:0031102	neuron projection regeneration	3/96	66/28905	0.0454545	13.6861	5.95607	0.00139606	0.0131865	0.0089774	13838/18039/21838	3
GO:1901888	regulation of cell junction assembly	5/96	247/28905	0.0202429	6.09502	4.64218	0.00142168	0.0133652	0.00909906	20617/105689/21838/15898/13829	5
GO:0001921	positive regulation of receptor recycling	2/96	17/28905	0.117647	35.4228	8.19525	0.0014371	0.0134467	0.00915455	20617/18195	2
GO:0098930	axonal transport	3/96	67/28905	0.0447761	13.4818	5.9045	0.001458	0.0135153	0.0092013	12794/11735/18039	3
GO:1903539	protein localization to postsynaptic membrane	3/96	67/28905	0.0447761	13.4818	5.9045	0.001458	0.0135153	0.0092013	20614/12322/227580	3
GO:0062237	protein localization to postsynapse	3/96	68/28905	0.0441176	13.2835	5.85401	0.00152165	0.01404	0.00955849	20614/12322/227580	3
GO:0032984	protein-containing complex disassembly	5/96	254/28905	0.019685	5.92704	4.55285	0.00160728	0.0147486	0.0100409	17755/20262/18195/56471/13829	5
GO:0046549	retinal cone cell development	2/96	18/28905	0.111111	33.4549	7.95088	0.00161325	0.0147486	0.0100409	52906/21838	2
GO:0045744	negative regulation of G protein-coupled receptor signaling pathway	3/96	70/28905	0.0428571	12.904	5.75616	0.0016541	0.0149847	0.0102016	20617/19055/12323	3
GO:0051932	synaptic transmission, GABAergic	3/96	70/28905	0.0428571	12.904	5.75616	0.0016541	0.0149847	0.0102016	18754/20910/110886	3
GO:0009205	purine ribonucleoside triphosphate metabolic process	5/96	257/28905	0.0194553	5.85786	4.51559	0.00169205	0.015259	0.0103884	11931/11674/11964/11966/229949	5
GO:0032410	negative regulation of transporter activity	3/96	71/28905	0.0422535	12.7223	5.70872	0.00172295	0.0153296	0.0104365	12314/20617/11735	3
GO:0051926	negative regulation of calcium ion transport	3/96	71/28905	0.0422535	12.7223	5.70872	0.00172295	0.0153296	0.0104365	12314/19055/18754	3
GO:0140115	export across plasma membrane	3/96	71/28905	0.0422535	12.7223	5.70872	0.00172295	0.0153296	0.0104365	12314/67972/11931	3
GO:0050885	neuromuscular process controlling balance	3/96	72/28905	0.0416667	12.5456	5.66223	0.00179356	0.0156581	0.0106601	12323/268859/18039	3
GO:0031340	positive regulation of vesicle fusion	2/96	19/28905	0.105263	31.6941	7.72571	0.00179915	0.0156581	0.0106601	20617/20979	2
GO:0031630	regulation of synaptic vesicle fusion to presynaptic active zone membrane	2/96	19/28905	0.105263	31.6941	7.72571	0.00179915	0.0156581	0.0106601	12890/20979	2
GO:0045956	positive regulation of calcium ion-dependent exocytosis	2/96	19/28905	0.105263	31.6941	7.72571	0.00179915	0.0156581	0.0106601	20979/20910	2
GO:1901632	regulation of synaptic vesicle membrane organization	2/96	19/28905	0.105263	31.6941	7.72571	0.00179915	0.0156581	0.0106601	12890/20979	2
GO:0009199	ribonucleoside triphosphate metabolic process	5/96	264/28905	0.0189394	5.70253	4.43088	0.00190256	0.0164861	0.0112238	11931/11674/11964/11966/229949	5
GO:0051480	regulation of cytosolic calcium ion concentration	3/96	74/28905	0.0405405	12.2065	5.57194	0.00194015	0.016739	0.011396	14812/67972/12307	3
GO:0009144	purine nucleoside triphosphate metabolic process	5/96	266/28905	0.018797	5.65966	4.40724	0.00196608	0.0168171	0.0114492	11931/11674/11964/11966/229949	5
GO:0032886	regulation of microtubule-based process	5/96	266/28905	0.018797	5.65966	4.40724	0.00196608	0.0168171	0.0114492	20617/17755/12794/20262/56471	5
GO:0070507	regulation of microtubule cytoskeleton organization	4/96	159/28905	0.0251572	7.57469	4.79883	0.00197743	0.0168419	0.0114661	20617/17755/20262/56471	4
GO:0038166	angiotensin-activated signaling pathway	2/96	20/28905	0.1	30.1094	7.51731	0.00199474	0.0168764	0.0114895	19055/12322	2
GO:0030073	insulin secretion	5/96	267/28905	0.0187266	5.63846	4.3955	0.00199841	0.0168764	0.0114895	19055/20614/18754/56205/56455	5
GO:1903305	regulation of regulated secretory pathway	4/96	160/28905	0.025	7.52734	4.77932	0.00202303	0.0170123	0.011582	20979/20977/20910/327814	4
GO:0060997	dendritic spine morphogenesis	3/96	76/28905	0.0394737	11.8853	5.48507	0.002094	0.0175351	0.0119379	12323/13838/327814	3
GO:1902903	regulation of supramolecular fiber organization	6/96	398/28905	0.0150754	4.5391	4.10402	0.00214778	0.0179102	0.0121933	20617/19241/17755/18754/13829/83767	6
GO:0017156	calcium-ion regulated exocytosis	3/96	77/28905	0.038961	11.7309	5.44284	0.00217369	0.0180507	0.012289	20614/20979/20910	3
GO:0042670	retinal cone cell differentiation	2/96	21/28905	0.0952381	28.6756	7.32366	0.00219995	0.0181178	0.0123346	52906/21838	2
GO:0070571	negative regulation of neuron projection regeneration	2/96	21/28905	0.0952381	28.6756	7.32366	0.00219995	0.0181178	0.0123346	13838/21838	2
GO:0046879	hormone secretion	6/96	405/28905	0.0148148	4.46065	4.04868	0.00234254	0.0192127	0.0130801	19055/20614/18754/56205/54003/56455	6
GO:0031333	negative regulation of protein-containing complex assembly	4/96	169/28905	0.0236686	7.12648	4.61096	0.0024667	0.0201481	0.0137169	20617/19241/20910/13829	4
GO:0009141	nucleoside triphosphate metabolic process	5/96	281/28905	0.0177936	5.35754	4.23721	0.00249304	0.0202624	0.0137947	11931/11674/11964/11966/229949	5
GO:0031397	negative regulation of protein ubiquitination	3/96	81/28905	0.037037	11.1516	5.28143	0.00251119	0.0202624	0.0137947	12069/18754/20115	3
GO:0140056	organelle localization by membrane tethering	3/96	81/28905	0.037037	11.1516	5.28143	0.00251119	0.0202624	0.0137947	12322/20979/20910	3
GO:0090128	regulation of synapse maturation	2/96	23/28905	0.0869565	26.1821	6.97416	0.00263899	0.0212077	0.0144383	12323/18039	2
GO:0032272	negative regulation of protein polymerization	3/96	84/28905	0.0357143	10.7533	5.16761	0.00278442	0.0222866	0.0151728	20617/19241/13829	3
GO:0045838	positive regulation of membrane potential	2/96	24/28905	0.0833333	25.0911	6.81565	0.00287269	0.0228098	0.015529	14799/11735	2
GO:0051900	regulation of mitochondrial depolarization	2/96	24/28905	0.0833333	25.0911	6.81565	0.00287269	0.0228098	0.015529	56772/12424	2
GO:0051494	negative regulation of cytoskeleton organization	4/96	177/28905	0.0225989	6.80438	4.47137	0.00291364	0.0230432	0.0156879	20617/19241/17755/13829	4
GO:0060042	retina morphogenesis in camera-type eye	3/96	86/28905	0.0348837	10.5033	5.09487	0.00297636	0.0234462	0.0159623	52906/12307/21838	3
GO:1902904	negative regulation of supramolecular fiber organization	4/96	179/28905	0.0223464	6.72835	4.43781	0.00303346	0.0238019	0.0162044	20617/19241/17755/13829	4
GO:0022406	membrane docking	3/96	87/28905	0.0344828	10.3825	5.0594	0.0030753	0.0240356	0.0163635	12322/20979/20910	3
GO:0051262	protein tetramerization	3/96	89/28905	0.0337079	10.1492	4.99014	0.00327921	0.0255292	0.0173803	20617/14812/14800	3
GO:0010763	positive regulation of fibroblast migration	2/96	26/28905	0.0769231	23.1611	6.52584	0.00336812	0.0261193	0.0177821	18754/13829	2
GO:0009306	protein secretion	6/96	438/28905	0.0136986	4.12457	3.80371	0.00344546	0.0266155	0.0181199	19055/20614/18754/56205/52906/56455	6
GO:0035592	establishment of protein localization to extracellular region	6/96	439/28905	0.0136674	4.11518	3.79666	0.00348401	0.026659	0.0181496	19055/20614/18754/56205/52906/56455	6
GO:0003407	neural retina development	3/96	91/28905	0.032967	9.92617	4.92305	0.00349122	0.026659	0.0181496	52906/12307/21838	3
GO:0071277	cellular response to calcium ion	3/96	91/28905	0.032967	9.92617	4.92305	0.00349122	0.026659	0.0181496	20979/13829/12891	3
GO:1903321	negative regulation of protein modification by small protein conjugation or removal	3/96	92/28905	0.0326087	9.81827	4.89028	0.0036003	0.027387	0.0186452	12069/18754/20115	3
GO:0006376	mRNA splice site recognition	2/96	27/28905	0.0740741	22.3032	6.39285	0.00362973	0.0275059	0.0187261	108013/14007	2
GO:0071692	protein localization to extracellular region	6/96	445/28905	0.0134831	4.05969	3.75483	0.00372214	0.0280958	0.0191277	19055/20614/18754/56205/52906/56455	6
GO:0043484	regulation of RNA splicing	4/96	190/28905	0.0210526	6.33882	4.26204	0.00375317	0.0280958	0.0191277	108013/268859/52897/14007	4
GO:0060041	retina development in camera-type eye	4/96	190/28905	0.0210526	6.33882	4.26204	0.00375317	0.0280958	0.0191277	108013/52906/12307/21838	4
GO:0000375	RNA splicing, via transesterification reactions	5/96	310/28905	0.016129	4.85635	3.9406	0.00379216	0.0280958	0.0191277	20646/108013/268859/52897/14007	5
GO:0000377	RNA splicing, via transesterification reactions with bulged adenosine as nucleophile	5/96	310/28905	0.016129	4.85635	3.9406	0.00379216	0.0280958	0.0191277	20646/108013/268859/52897/14007	5
GO:0000398	mRNA splicing, via spliceosome	5/96	310/28905	0.016129	4.85635	3.9406	0.00379216	0.0280958	0.0191277	20646/108013/268859/52897/14007	5
GO:0007612	learning	4/96	192/28905	0.0208333	6.27279	4.23157	0.00389541	0.0286854	0.0195291	14812/20614/12424/110886	4
GO:1900242	regulation of synaptic vesicle endocytosis	2/96	28/28905	0.0714286	21.5067	6.26685	0.00390052	0.0286854	0.0195291	72961/224671	2
GO:1901874	negative regulation of post-translational protein modification	3/96	96/28905	0.03125	9.40918	4.76404	0.00405737	0.0296264	0.0201698	12069/18754/20115	3
GO:0031400	negative regulation of protein modification process	6/96	453/28905	0.013245	3.988	3.70018	0.00405821	0.0296264	0.0201698	20617/12069/18754/56205/20115/13829	6
GO:0046887	positive regulation of hormone secretion	4/96	195/28905	0.0205128	6.17628	4.18667	0.00411556	0.0299355	0.0203802	20614/18754/54003/56455	4
GO:0051291	protein heterooligomerization	2/96	29/28905	0.0689655	20.7651	6.14723	0.00418042	0.0300779	0.0204772	14812/20979	2
GO:1903861	positive regulation of dendrite extension	2/96	29/28905	0.0689655	20.7651	6.14723	0.00418042	0.0300779	0.0204772	20979/12891	2
GO:1904385	cellular response to angiotensin	2/96	29/28905	0.0689655	20.7651	6.14723	0.00418042	0.0300779	0.0204772	19055/12322	2
GO:0031647	regulation of protein stability	5/96	318/28905	0.0157233	4.73418	3.86523	0.00422271	0.0302729	0.0206099	20617/11931/13838/20115/20910	5
GO:0001558	regulation of cell growth	6/96	458/28905	0.0131004	3.94446	3.66666	0.00427939	0.0304601	0.0207373	17755/56177/67891/22129/20979/12891	6
GO:0007018	microtubule-based movement	6/96	458/28905	0.0131004	3.94446	3.66666	0.00427939	0.0304601	0.0207373	17755/12794/56455/11735/18039/83767	6
GO:0048814	regulation of dendrite morphogenesis	3/96	99/28905	0.030303	9.12405	4.67411	0.0044223	0.0313653	0.0213536	19055/12323/13838	3
GO:0030072	peptide hormone secretion	5/96	322/28905	0.015528	4.67537	3.82847	0.00445061	0.0314541	0.0214141	19055/20614/18754/56205/56455	5
GO:0045807	positive regulation of endocytosis	4/96	201/28905	0.0199005	5.99192	4.09963	0.00458082	0.03226	0.0219627	20617/19055/18195/52906	4
GO:0070482	response to oxygen levels	5/96	325/28905	0.0153846	4.63221	3.8013	0.0046272	0.0324719	0.022107	14812/18754/11931/13838/11964	5
GO:0050772	positive regulation of axonogenesis	3/96	101/28905	0.029703	8.94338	4.61626	0.00467629	0.0327012	0.0222631	17755/67891/18039	3
GO:0051882	mitochondrial depolarization	2/96	31/28905	0.0645161	19.4254	5.92509	0.00476732	0.0331055	0.0225384	56772/12424	2
GO:1901021	positive regulation of calcium ion transmembrane transporter activity	2/96	31/28905	0.0645161	19.4254	5.92509	0.00476732	0.0331055	0.0225384	12314/11931	2
GO:0050821	protein stabilization	4/96	204/28905	0.0196078	5.9038	4.05742	0.00482621	0.0333981	0.0227375	11931/13838/20115/20910	4
GO:0002790	peptide secretion	5/96	330/28905	0.0151515	4.56203	3.75674	0.00493253	0.0338258	0.0230287	19055/20614/18754/56205/56455	5
GO:0050769	positive regulation of neurogenesis	5/96	330/28905	0.0151515	4.56203	3.75674	0.00493253	0.0338258	0.0230287	17755/12323/67891/13838/18039	5
GO:0045921	positive regulation of exocytosis	3/96	103/28905	0.0291262	8.76972	4.55998	0.00493894	0.0338258	0.0230287	20617/20979/20910	3
GO:0021952	central nervous system projection neuron axonogenesis	2/96	32/28905	0.0625	18.8184	5.82167	0.0050742	0.0343976	0.023418	13838/105689	2
GO:1900273	positive regulation of long-term synaptic potentiation	2/96	32/28905	0.0625	18.8184	5.82167	0.0050742	0.0343976	0.023418	64011/432530	2
GO:1902683	regulation of receptor localization to synapse	2/96	32/28905	0.0625	18.8184	5.82167	0.0050742	0.0343976	0.023418	12794/12322	2
GO:0050708	regulation of protein secretion	5/96	333/28905	0.015015	4.52093	3.73043	0.00512245	0.0346069	0.0235605	19055/18754/56205/52906/56455	5
GO:0018107	peptidyl-threonine phosphorylation	3/96	105/28905	0.0285714	8.60268	4.50522	0.00521033	0.0350817	0.0238838	12322/26413/13829	3
GO:0030307	positive regulation of cell growth	4/96	209/28905	0.0191388	5.76256	3.9889	0.00525458	0.0352605	0.0240055	17755/67891/20979/12891	4
GO:1903859	regulation of dendrite extension	2/96	33/28905	0.0606061	18.2481	5.72282	0.00538994	0.0360475	0.0245413	20979/12891	2
GO:0031396	regulation of protein ubiquitination	4/96	211/28905	0.0189573	5.70794	3.96211	0.00543283	0.0362128	0.0246538	12069/18754/20115/105689	4
GO:1990776	response to angiotensin	2/96	34/28905	0.0588235	17.7114	5.62823	0.00571449	0.0379633	0.0258456	19055/12322	2
GO:0051899	membrane depolarization	3/96	109/28905	0.0275229	8.28698	4.39993	0.00577966	0.038159	0.0259788	56772/11735/12424	3
GO:0031334	positive regulation of protein-containing complex assembly	4/96	215/28905	0.0186047	5.60174	3.90955	0.00580139	0.038159	0.0259788	20617/17755/18754/12424	4
GO:1905475	regulation of protein localization to membrane	4/96	215/28905	0.0186047	5.60174	3.90955	0.00580139	0.038159	0.0259788	12323/12322/11735/13829	4
GO:1901653	cellular response to peptide	5/96	346/28905	0.0144509	4.35107	3.61993	0.00600574	0.0393732	0.0268054	19055/67972/12322/13838/26413	5
GO:0035020	regulation of Rac protein signal transduction	2/96	35/28905	0.0571429	17.2054	5.53758	0.00604779	0.0393897	0.0268167	20262/19417	2
GO:2001258	negative regulation of cation channel activity	2/96	35/28905	0.0571429	17.2054	5.53758	0.00604779	0.0393897	0.0268167	12314/11735	2
GO:0008344	adult locomotory behavior	3/96	112/28905	0.0267857	8.06501	4.32443	0.00623019	0.0404455	0.0275354	20617/13838/224671	3
GO:0022411	cellular component disassembly	6/96	496/28905	0.0120968	3.64226	3.42641	0.00626299	0.0405264	0.0275906	17755/20262/18195/13838/56471/13829	6
GO:0015833	peptide transport	5/96	351/28905	0.014245	4.28908	3.57887	0.00637241	0.041049	0.0279463	19055/20614/18754/56205/56455	5
GO:0009566	fertilization	4/96	221/28905	0.0180995	5.44966	3.83313	0.00638494	0.041049	0.0279463	12323/54003/11674/20910	4
GO:0050796	regulation of insulin secretion	4/96	222/28905	0.018018	5.42511	3.82067	0.00648585	0.0415636	0.0282967	19055/18754/56205/56455	4
GO:0018210	peptidyl-threonine modification	3/96	114/28905	0.0263158	7.92352	4.27564	0.00654187	0.0417883	0.0284496	12322/26413/13829	3
GO:0008361	regulation of cell size	4/96	223/28905	0.0179372	5.40078	3.80828	0.0065878	0.0418137	0.0284669	17755/56177/67891/22129	4
GO:0019722	calcium-mediated signaling	4/96	223/28905	0.0179372	5.40078	3.80828	0.0065878	0.0418137	0.0284669	12314/19055/11931/13829	4
GO:0010469	regulation of signaling receptor activity	3/96	115/28905	0.026087	7.85462	4.25169	0.00670114	0.0423772	0.0288506	12794/224997/19417	3
GO:0090313	regulation of protein targeting to membrane	2/96	37/28905	0.0540541	16.2753	5.36703	0.00674038	0.0423772	0.0288506	11735/13829	2
GO:1903421	regulation of synaptic vesicle recycling	2/96	37/28905	0.0540541	16.2753	5.36703	0.00674038	0.0423772	0.0288506	72961/224671	2
GO:0032956	regulation of actin cytoskeleton organization	5/96	359/28905	0.0139276	4.19351	3.51474	0.00699141	0.0438172	0.0298309	19241/18754/20301/13829/83767	5
GO:0002275	myeloid cell activation involved in immune response	3/96	119/28905	0.0252101	7.5906	4.15871	0.00736125	0.0458468	0.0312127	12890/18754/20910	3
GO:0008637	apoptotic mitochondrial changes	3/96	119/28905	0.0252101	7.5906	4.15871	0.00736125	0.0458468	0.0312127	56772/12322/12424	3
GO:0060074	synapse maturation	2/96	39/28905	0.0512821	15.4407	5.20928	0.00746723	0.0460749	0.031368	12323/18039	2
GO:0060292	long-term synaptic depression	2/96	39/28905	0.0512821	15.4407	5.20928	0.00746723	0.0460749	0.031368	14799/20910	2
GO:1902003	regulation of amyloid-beta formation	2/96	39/28905	0.0512821	15.4407	5.20928	0.00746723	0.0460749	0.031368	104001/13838	2
GO:0001666	response to hypoxia	4/96	232/28905	0.0172414	5.19127	3.70002	0.00755363	0.0464642	0.031633	14812/18754/11931/13838	4
GO:0010765	positive regulation of sodium ion transport	2/96	40/28905	0.05	15.0547	5.13471	0.00784336	0.0475131	0.0323471	11931/11735	2
GO:0043001	Golgi to plasma membrane protein transport	2/96	40/28905	0.05	15.0547	5.13471	0.00784336	0.0475131	0.0323471	18195/11735	2
GO:0046686	response to cadmium ion	2/96	40/28905	0.05	15.0547	5.13471	0.00784336	0.0475131	0.0323471	12323/26413	2
GO:0048013	ephrin receptor signaling pathway	2/96	40/28905	0.05	15.0547	5.13471	0.00784336	0.0475131	0.0323471	108699/13838	2
GO:0051938	L-glutamate import	2/96	40/28905	0.05	15.0547	5.13471	0.00784336	0.0475131	0.0323471	72961/20910	2
GO:0040020	regulation of meiotic nuclear division	2/96	41/28905	0.0487805	14.6875	5.06277	0.00822787	0.0493089	0.0335697	12323/52696	2
GO:0099633	protein localization to postsynaptic specialization membrane	2/96	41/28905	0.0487805	14.6875	5.06277	0.00822787	0.0493089	0.0335697	12322/227580	2
GO:0099645	neurotransmitter receptor localization to postsynaptic specialization membrane	2/96	41/28905	0.0487805	14.6875	5.06277	0.00822787	0.0493089	0.0335697	12322/227580	2
GO:0006813	potassium ion transport	4/96	238/28905	0.0168067	5.0604	3.63092	0.0082468	0.0493089	0.0335697	18195/11931/72961/11735	4
GO:0046942	carboxylic acid transport	5/96	374/28905	0.013369	4.02532	3.39937	0.0082635	0.0493089	0.0335697	20617/14812/72961/12424/20910	5
InterVelo astrocyte GO BP pathway
ID	Description	GeneRatio	BgRatio	RichFactor	FoldEnrichment	zScore	pvalue	p.adjust	qvalue	geneID	Count
GO:0010001	glial cell differentiation	14/90	293/28905	0.0477816	15.3458	13.7936	4.02026e-13	9.13001e-10	6.1108e-10	12759/29873/14580/20720/19283/76441/19242/13004/12950/11848/64383/15902/20679/18606	14
GO:0042063	gliogenesis	15/90	397/28905	0.0377834	12.1348	12.4849	1.612e-12	1.83042e-09	1.22512e-09	13167/12759/29873/14580/20720/19283/76441/19242/13004/12950/11848/64383/15902/20679/18606	15
GO:0048709	oligodendrocyte differentiation	8/90	123/28905	0.0650407	20.8889	12.3536	4.9454e-09	3.74367e-06	2.50567e-06	12759/19283/76441/19242/64383/15902/20679/18606	8
GO:0014013	regulation of gliogenesis	8/90	143/28905	0.0559441	17.9674	11.3675	1.62215e-08	9.20973e-06	6.16415e-06	14580/20720/19283/76441/19242/64383/15902/18606	8
GO:0045685	regulation of glial cell differentiation	7/90	98/28905	0.0714286	22.9405	12.1591	2.45977e-08	1.05658e-05	7.0718e-06	20720/19283/76441/19242/64383/15902/18606	7
GO:0048713	regulation of oligodendrocyte differentiation	6/90	59/28905	0.101695	32.661	13.605	3.03614e-08	1.05658e-05	7.0718e-06	19283/76441/19242/64383/15902/18606	6
GO:0061351	neural precursor cell proliferation	9/90	222/28905	0.0405405	13.0203	10.0478	3.25675e-08	1.05658e-05	7.0718e-06	12140/19283/19242/13004/216739/12950/11848/64383/15902	9
GO:0050767	regulation of neurogenesis	12/90	494/28905	0.0242915	7.80162	8.52165	4.4545e-08	1.26452e-05	8.46355e-06	14580/20720/19283/76441/19242/13004/12950/64383/15902/54673/12010/18606	12
GO:0010959	regulation of metal ion transport	11/90	431/28905	0.025522	8.19683	8.41291	1.03188e-07	2.60377e-05	1.74273e-05	13167/98660/14609/12512/20720/67704/56188/12043/11848/12010/14579	11
GO:2000177	regulation of neural precursor cell proliferation	7/90	135/28905	0.0518519	16.6531	10.188	2.24276e-07	5.09331e-05	3.409e-05	19283/19242/13004/12950/11848/64383/15902	7
GO:0015849	organic acid transport	10/90	376/28905	0.0265957	8.54167	8.22638	2.79624e-07	5.77296e-05	3.8639e-05	12140/20512/14609/14580/20511/58807/56188/216739/232333/16592	10
GO:0014015	positive regulation of gliogenesis	6/90	93/28905	0.0645161	20.7204	10.6454	4.71925e-07	8.93119e-05	5.97772e-05	14580/20720/19283/19242/15902/18606	6
GO:0010810	regulation of cell-substrate adhesion	8/90	230/28905	0.0347826	11.171	8.65501	6.29422e-07	0.000109955	7.3594e-05	29873/19283/19242/218952/12043/11848/18606/16403	8
GO:0010038	response to metal ion	9/90	318/28905	0.0283019	9.08962	8.10678	6.8195e-07	0.000110622	7.40402e-05	98660/17750/17748/14661/67092/12043/15902/12010/29876	9
GO:0050769	positive regulation of neurogenesis	9/90	330/28905	0.0272727	8.75909	7.92256	9.27199e-07	0.000140378	9.39561e-05	14580/20720/19283/19242/13004/12950/15902/54673/18606	9
GO:0045687	positive regulation of glial cell differentiation	5/90	58/28905	0.0862069	27.6868	11.3697	1.05211e-06	0.000149334	9.99502e-05	20720/19283/19242/15902/18606	5
GO:0046470	phosphatidylcholine metabolic process	5/90	62/28905	0.0806452	25.9005	10.9692	1.47134e-06	0.000196553	0.000131555	13167/12334/16592/18606/241274	5
GO:0031589	cell-substrate adhesion	9/90	369/28905	0.0243902	7.83333	7.38312	2.32293e-06	0.000292819	0.000195986	29873/12512/19283/19242/218952/12043/11848/18606/16403	9
GO:0022604	regulation of cell morphogenesis	8/90	276/28905	0.0289855	9.30918	7.75176	2.46014e-06	0.000292819	0.000195986	20196/20203/19242/17909/218952/54673/20692/18606	8
GO:0046942	carboxylic acid transport	9/90	374/28905	0.0240642	7.72861	7.3197	2.59255e-06	0.000292819	0.000195986	12140/20512/14609/14580/20511/58807/216739/232333/16592	9
GO:0050890	cognition	9/90	376/28905	0.0239362	7.6875	7.29467	2.70771e-06	0.000292819	0.000195986	13167/98660/19283/20203/19242/67092/232333/12010/20443	9
GO:0051962	positive regulation of nervous system development	9/90	392/28905	0.0229592	7.37372	7.10078	3.79868e-06	0.000392127	0.000262454	14580/20720/19283/19242/13004/12950/15902/54673/18606	9
GO:0007611	learning or memory	8/90	335/28905	0.0238806	7.66965	6.86217	1.01691e-05	0.00100409	0.000672043	13167/98660/19283/20203/19242/67092/232333/12010	8
GO:0001504	neurotransmitter uptake	4/90	44/28905	0.0909091	29.197	10.4608	1.0845e-05	0.00102621	0.000686851	98660/14580/20511/232333	4
GO:0015711	organic anion transport	9/90	451/28905	0.0199557	6.40909	6.47041	1.16984e-05	0.00106268	0.000711261	12140/20512/14609/14580/20511/58807/216739/232333/16592	9
GO:0007229	integrin-mediated signaling pathway	5/90	101/28905	0.049505	15.8993	8.38286	1.63713e-05	0.00142997	0.000957091	12512/19242/218952/11848/16403	5
GO:0006644	phospholipid metabolic process	8/90	368/28905	0.0217391	6.98188	6.45429	1.99919e-05	0.00168154	0.00112547	13167/216739/208715/12334/16592/54673/18606/241274	8
GO:0001503	ossification	9/90	487/28905	0.0184805	5.93532	6.13866	2.1446e-05	0.00173942	0.00116421	14609/15903/19242/225998/218952/12043/11848/15902/114584	9
GO:1903170	negative regulation of calcium ion transmembrane transport	4/90	53/28905	0.0754717	24.239	9.46364	2.28986e-05	0.00174121	0.00116541	98660/67704/12043/14579	4
GO:0048715	negative regulation of oligodendrocyte differentiation	3/90	18/28905	0.166667	53.5278	12.4585	2.30261e-05	0.00174121	0.00116541	76441/64383/15902	3
GO:0051961	negative regulation of nervous system development	6/90	183/28905	0.0327869	10.5301	7.22777	2.37682e-05	0.00174121	0.00116541	76441/19242/11848/64383/15902/12010	6
GO:2000378	negative regulation of reactive oxygen species metabolic process	4/90	55/28905	0.0727273	23.3576	9.27522	2.65438e-05	0.00183719	0.00122965	12955/12043/11848/64383	4
GO:0051924	regulation of calcium ion transport	7/90	278/28905	0.0251799	8.08693	6.63565	2.66963e-05	0.00183719	0.00122965	13167/98660/14609/67704/12043/11848/14579	7
GO:0046486	glycerolipid metabolic process	8/90	388/28905	0.0206186	6.62199	6.23082	2.91438e-05	0.00194663	0.0013029	13167/216739/23945/12334/16592/54673/18606/241274	8
GO:0001662	behavioral fear response	4/90	58/28905	0.0689655	22.1494	9.01059	3.27859e-05	0.00212733	0.00142384	13167/98660/14609/12043	4
GO:0002209	behavioral defense response	4/90	59/28905	0.0677966	21.774	8.92677	3.50869e-05	0.00215358	0.00144141	13167/98660/14609/12043	4
GO:0014014	negative regulation of gliogenesis	4/90	59/28905	0.0677966	21.774	8.92677	3.50869e-05	0.00215358	0.00144141	76441/19242/64383/15902	4
GO:0015810	aspartate transmembrane transport	3/90	21/28905	0.142857	45.881	11.4983	3.72772e-05	0.0022278	0.00149109	20512/14580/20511	3
GO:0033555	multicellular organismal response to stress	5/90	122/28905	0.0409836	13.1626	7.52364	4.0701e-05	0.00237005	0.0015863	13167/98660/14609/12043/12334	5
GO:0098739	import across plasma membrane	6/90	209/28905	0.0287081	9.2201	6.66546	4.99627e-05	0.00278234	0.00186225	98660/20512/14580/20511/216739/232333	6
GO:0031641	regulation of myelination	4/90	65/28905	0.0615385	19.7641	8.46404	5.14568e-05	0.00278234	0.00186225	19283/20203/19242/64383	4
GO:0042596	fear response	4/90	65/28905	0.0615385	19.7641	8.46404	5.14568e-05	0.00278234	0.00186225	13167/98660/14609/12043	4
GO:0034763	negative regulation of transmembrane transport	5/90	136/28905	0.0367647	11.8076	7.06037	6.82987e-05	0.00360712	0.00241428	98660/67704/12043/16592/14579	5
GO:0051926	negative regulation of calcium ion transport	4/90	71/28905	0.056338	18.0939	8.05951	7.28031e-05	0.00369378	0.00247228	98660/67704/12043/14579	4
GO:0009636	response to toxic substance	5/90	138/28905	0.0362319	11.6365	6.99972	7.31926e-05	0.00369378	0.00247228	17750/17748/14866/232333/12043	5
GO:1904062	regulation of monoatomic cation transmembrane transport	7/90	328/28905	0.0213415	6.85417	5.95915	7.58392e-05	0.00373102	0.00249721	13167/98660/12512/67704/56188/12043/14579	7
GO:0021782	glial cell development	5/90	140/28905	0.0357143	11.4702	6.94032	7.83524e-05	0.00373102	0.00249721	12759/29873/14580/64383/15902	5
GO:0009314	response to radiation	8/90	448/28905	0.0178571	5.73512	5.64503	7.99217e-05	0.00373102	0.00249721	98660/20512/20511/12955/12043/18950/66656/15902	8
GO:0008360	regulation of cell shape	5/90	142/28905	0.0352113	11.3087	6.8821	8.37879e-05	0.00373102	0.00249721	20196/20203/19242/17909/218952	5
GO:0010811	positive regulation of cell-substrate adhesion	5/90	142/28905	0.0352113	11.3087	6.8821	8.37879e-05	0.00373102	0.00249721	29873/19242/218952/18606/16403	5
GO:0043271	negative regulation of monoatomic ion transport	5/90	142/28905	0.0352113	11.3087	6.8821	8.37879e-05	0.00373102	0.00249721	98660/20720/67704/12043/14579	5
GO:0001649	osteoblast differentiation	6/90	231/28905	0.025974	8.34199	6.26133	8.68467e-05	0.00379286	0.00253859	14609/15903/225998/218952/15902/114584	6
GO:0015800	acidic amino acid transport	4/90	75/28905	0.0533333	17.1289	7.81634	9.0212e-05	0.0038655	0.00258721	20512/14609/20511/232333	4
GO:0010996	response to auditory stimulus	3/90	29/28905	0.103448	33.2241	9.70293	0.000100584	0.00414835	0.00277653	98660/20512/19242	3
GO:0015740	C4-dicarboxylate transport	3/90	29/28905	0.103448	33.2241	9.70293	0.000100584	0.00414835	0.00277653	20512/14580/20511	3
GO:0007160	cell-matrix adhesion	6/90	238/28905	0.0252101	8.09664	6.14386	0.000102293	0.00414835	0.00277653	12512/218952/12043/11848/18606/16403	6
GO:0014009	glial cell proliferation	4/90	79/28905	0.0506329	16.2616	7.59123	0.000110465	0.00436613	0.00292229	13167/12759/14580/19242	4
GO:1990000	amyloid fibril formation	3/90	30/28905	0.1	32.1167	9.5298	0.000111508	0.00436613	0.00292229	12759/12955/12010	3
GO:0045664	regulation of neuron differentiation	6/90	245/28905	0.0244898	7.86531	6.03109	0.00011985	0.00449668	0.00300967	20203/75104/12043/11848/15902/12010	6
GO:1903036	positive regulation of response to wounding	4/90	81/28905	0.0493827	15.8601	7.48475	0.000121741	0.00449668	0.00300967	19242/218952/20443/18791	4
GO:0006820	monoatomic anion transport	5/90	154/28905	0.0324675	10.4275	6.55573	0.000122763	0.00449668	0.00300967	20512/20511/232333/114584/29876	5
GO:0015698	inorganic anion transport	5/90	154/28905	0.0324675	10.4275	6.55573	0.000122763	0.00449668	0.00300967	20512/56188/232333/114584/29876	5
GO:0035094	response to nicotine	3/90	32/28905	0.09375	30.1094	9.20774	0.000135615	0.00488858	0.00327197	98660/12043/12010	3
GO:0045662	negative regulation of myoblast differentiation	3/90	33/28905	0.0909091	29.197	9.05757	0.000148841	0.00522434	0.0034967	67272/15903/57266	3
GO:0034765	regulation of monoatomic ion transmembrane transport	7/90	366/28905	0.0191257	6.14253	5.53336	0.00014953	0.00522434	0.0034967	13167/98660/12512/67704/56188/12043/14579	7
GO:0045667	regulation of osteoblast differentiation	5/90	164/28905	0.0304878	9.79167	6.31005	0.000164759	0.00566921	0.00379445	15903/225998/218952/15902/114584	5
GO:0048714	positive regulation of oligodendrocyte differentiation	3/90	35/28905	0.0857143	27.5286	8.77638	0.000177746	0.00602481	0.00403246	19283/19242/18606	3
GO:1904063	negative regulation of cation transmembrane transport	4/90	90/28905	0.0444444	14.2741	7.04867	0.000183026	0.00606672	0.00406051	98660/67704/12043/14579	4
GO:0010977	negative regulation of neuron projection development	5/90	168/28905	0.0297619	9.55853	6.21762	0.000184326	0.00606672	0.00406051	14580/19283/235106/11848/12010	5
GO:0019229	regulation of vasoconstriction	4/90	92/28905	0.0434783	13.9638	6.9602	0.000199197	0.00646252	0.00432542	98660/14609/23945/11848	4
GO:0007517	muscle organ development	7/90	385/28905	0.0181818	5.83939	5.34241	0.000203784	0.00648554	0.00434083	14609/15903/20203/12955/12043/11848/64383	7
GO:0006457	protein folding	5/90	172/28905	0.0290698	9.33624	6.12823	0.000205618	0.00648554	0.00434083	12759/12955/54673/12010/100037258	5
GO:0045686	negative regulation of glial cell differentiation	3/90	37/28905	0.0810811	26.0405	8.51779	0.000210067	0.00653509	0.00437399	76441/64383/15902	3
GO:0050768	negative regulation of neurogenesis	5/90	175/28905	0.0285714	9.17619	6.06308	0.00022278	0.00682361	0.0045671	76441/19242/64383/15902/12010	5
GO:0048708	astrocyte differentiation	4/90	95/28905	0.0421053	13.5228	6.83255	0.00022535	0.00682361	0.0045671	14580/20720/15902/20679	4
GO:1903034	regulation of response to wounding	5/90	176/28905	0.0284091	9.12405	6.04171	0.000228737	0.00683501	0.00457473	20720/19242/218952/20443/18791	5
GO:0006650	glycerophospholipid metabolic process	6/90	279/28905	0.0215054	6.90681	5.54071	0.000242081	0.00713983	0.00477875	13167/12334/16592/54673/18606/241274	6
GO:0006865	amino acid transport	5/90	180/28905	0.0277778	8.9213	5.9579	0.000253783	0.00729852	0.00488496	20512/14609/14580/20511/232333	5
GO:0007405	neuroblast proliferation	4/90	98/28905	0.0408163	13.1088	6.71054	0.000253889	0.00729852	0.00488496	19242/13004/216739/12950	4
GO:0034446	substrate adhesion-dependent cell spreading	4/90	100/28905	0.04	12.8467	6.63213	0.000274302	0.00769062	0.0051474	29873/218952/11848/18606	4
GO:0034766	negative regulation of monoatomic ion transmembrane transport	4/90	100/28905	0.04	12.8467	6.63213	0.000274302	0.00769062	0.0051474	98660/67704/12043/14579	4
GO:1903169	regulation of calcium ion transmembrane transport	5/90	184/28905	0.0271739	8.72736	5.87666	0.000280862	0.00769366	0.00514943	13167/98660/67704/12043/14579	5
GO:0006835	dicarboxylic acid transport	4/90	101/28905	0.039604	12.7195	6.59376	0.000284938	0.00769366	0.00514943	20512/14609/14580/20511	4
GO:1900026	positive regulation of substrate adhesion-dependent cell spreading	3/90	41/28905	0.0731707	23.5	8.05725	0.000285617	0.00769366	0.00514943	29873/218952/18606	3
GO:0071248	cellular response to metal ion	5/90	185/28905	0.027027	8.68018	5.85674	0.000287962	0.00769366	0.00514943	17750/17748/15902/12010/29876	5
GO:0042552	myelination	5/90	193/28905	0.0259067	8.32038	5.70258	0.00034978	0.00923664	0.00618216	12759/19283/20203/19242/64383	5
GO:0006821	chloride transport	4/90	108/28905	0.037037	11.8951	6.33956	0.000367857	0.00957847	0.00641095	20512/232333/114584/29876	4
GO:0007272	ensheathment of neurons	5/90	196/28905	0.0255102	8.19303	5.64705	0.000375378	0.00957847	0.00641095	12759/19283/20203/19242/64383	5
GO:0008366	axon ensheathment	5/90	196/28905	0.0255102	8.19303	5.64705	0.000375378	0.00957847	0.00641095	12759/19283/20203/19242/64383	5
GO:0030900	forebrain development	7/90	427/28905	0.0163934	5.26503	4.96217	0.000380762	0.00960788	0.00643064	13167/98660/12140/20511/11848/15902/12010	7
GO:0060312	regulation of blood vessel remodeling	2/90	10/28905	0.2	64.2333	11.177	0.000424483	0.0105934	0.00709027	13010/14609	2
GO:0042310	vasoconstriction	4/90	115/28905	0.0347826	11.171	6.10778	0.000466753	0.0115217	0.00771158	98660/14609/23945/11848	4
GO:1903018	regulation of glycoprotein metabolic process	3/90	49/28905	0.0612245	19.6633	7.30733	0.000484841	0.0118395	0.00792428	13010/16432/12043	3
GO:0010332	response to gamma radiation	3/90	50/28905	0.06	19.27	7.2261	0.00051463	0.0123772	0.00828418	12955/12043/18950	3
GO:0061684	chaperone-mediated autophagy	2/90	11/28905	0.181818	58.3939	10.6402	0.000517762	0.0123772	0.00828418	12759/14580	2
GO:0006816	calcium ion transport	7/90	451/28905	0.0155211	4.98485	4.76672	0.000527203	0.0124716	0.00834738	13167/98660/14609/67704/12043/11848/14579	7
GO:0043254	regulation of protein-containing complex assembly	7/90	453/28905	0.0154525	4.96284	4.75106	0.000541188	0.0126705	0.00848047	12759/76441/12955/218952/11848/64383/54673	7
GO:0043524	negative regulation of neuron apoptotic process	5/90	213/28905	0.0234742	7.53912	5.35328	0.000548184	0.0127033	0.00850244	12759/19283/17748/12043/11848	5
GO:0001558	regulation of cell growth	7/90	458/28905	0.0152838	4.90866	4.71231	0.000577448	0.0131699	0.00881472	14609/20720/23945/12955/12043/11848/54673	7
GO:0010631	epithelial cell migration	6/90	329/28905	0.0182371	5.85714	4.95187	0.000579916	0.0131699	0.00881472	12512/70097/76441/11848/20692/18606	6
GO:0090132	epithelium migration	6/90	331/28905	0.0181269	5.82175	4.93088	0.000598592	0.0134109	0.00897604	12512/70097/76441/11848/20692/18606	6
GO:0045907	positive regulation of vasoconstriction	3/90	53/28905	0.0566038	18.1792	6.99592	0.000610957	0.0134109	0.00897604	14609/23945/11848	3
GO:0090130	tissue migration	6/90	333/28905	0.018018	5.78679	4.91006	0.000617732	0.0134109	0.00897604	12512/70097/76441/11848/20692/18606	6
GO:0070445	regulation of oligodendrocyte progenitor proliferation	2/90	12/28905	0.166667	53.5278	10.1712	0.000620055	0.0134109	0.00897604	19283/64383	2
GO:1905907	negative regulation of amyloid fibril formation	2/90	12/28905	0.166667	53.5278	10.1712	0.000620055	0.0134109	0.00897604	12759/12955	2
GO:0008654	phospholipid biosynthetic process	5/90	220/28905	0.0227273	7.29924	5.24159	0.000634469	0.0135932	0.00909805	216739/208715/12334/16592/54673	5
GO:0031346	positive regulation of cell projection organization	7/90	467/28905	0.0149893	4.81406	4.64395	0.000647576	0.0137443	0.00919921	20720/19283/19242/216739/54673/18606/16403	7
GO:0048477	oogenesis	4/90	127/28905	0.0314961	10.1155	5.75363	0.000678236	0.0142618	0.00954555	19242/12043/64383/74229	4
GO:0031345	negative regulation of cell projection organization	5/90	226/28905	0.0221239	7.10546	5.14969	0.000716208	0.0147849	0.00989567	14580/19283/235106/11848/12010	5
GO:0070444	oligodendrocyte progenitor proliferation	2/90	13/28905	0.153846	49.4103	9.75688	0.000731309	0.0147849	0.00989567	19283/64383	2
GO:0097501	stress response to metal ion	2/90	13/28905	0.153846	49.4103	9.75688	0.000731309	0.0147849	0.00989567	17750/17748	2
GO:2000672	negative regulation of motor neuron apoptotic process	2/90	13/28905	0.153846	49.4103	9.75688	0.000731309	0.0147849	0.00989567	12043/11848	2
GO:0089718	amino acid import across plasma membrane	3/90	57/28905	0.0526316	16.9035	6.71682	0.000756285	0.0147849	0.00989567	20512/14580/20511	3
GO:1901861	regulation of muscle tissue development	3/90	57/28905	0.0526316	16.9035	6.71682	0.000756285	0.0147849	0.00989567	14609/12043/64383	3
GO:0006836	neurotransmitter transport	5/90	229/28905	0.0218341	7.01237	5.10499	0.000759915	0.0147849	0.00989567	98660/29873/14580/20511/232333	5
GO:0048259	regulation of receptor-mediated endocytosis	4/90	131/28905	0.0305344	9.80662	5.64593	0.000761706	0.0147849	0.00989567	12759/12512/64383/12010	4
GO:0061041	regulation of wound healing	4/90	131/28905	0.0305344	9.80662	5.64593	0.000761706	0.0147849	0.00989567	20720/218952/20443/18791	4
GO:0022409	positive regulation of cell-cell adhesion	6/90	349/28905	0.017192	5.52149	4.74938	0.00078853	0.0150483	0.010072	17909/18950/11848/12010/20443/16403	6
GO:0050806	positive regulation of synaptic transmission	6/90	349/28905	0.017192	5.52149	4.74938	0.00078853	0.0150483	0.010072	13167/20512/14580/20720/20203/19242	6
GO:0009410	response to xenobiotic stimulus	6/90	350/28905	0.0171429	5.50571	4.73966	0.000800303	0.0151197	0.0101197	20512/20511/14866/12043/18950/11848	6
GO:0044242	cellular lipid catabolic process	5/90	232/28905	0.0215517	6.9217	5.06109	0.000805585	0.0151197	0.0101197	13167/23945/64383/18606/241274	5
GO:1900024	regulation of substrate adhesion-dependent cell spreading	3/90	59/28905	0.0508475	16.3305	6.58765	0.000836499	0.0155712	0.010422	29873/218952/18606	3
GO:0061687	detoxification of inorganic compound	2/90	14/28905	0.142857	45.881	9.38719	0.000851466	0.0155942	0.0104373	17750/17748	2
GO:1903431	positive regulation of cell maturation	2/90	14/28905	0.142857	45.881	9.38719	0.000851466	0.0155942	0.0104373	12043/64383	2
GO:0032892	positive regulation of organic acid transport	3/90	60/28905	0.05	16.0583	6.52542	0.000878551	0.0159615	0.0106832	56188/216739/232333	3
GO:0042391	regulation of membrane potential	7/90	495/28905	0.0141414	4.54175	4.44197	0.000910001	0.0163569	0.0109478	98660/14609/19242/56188/12043/114584/12010	7
GO:0010976	positive regulation of neuron projection development	5/90	239/28905	0.0209205	6.71897	4.96163	0.0009201	0.0163569	0.0109478	20720/19283/19242/216739/16403	5
GO:0010812	negative regulation of cell-substrate adhesion	3/90	61/28905	0.0491803	15.7951	6.46466	0.000921922	0.0163569	0.0109478	19283/11848/18606	3
GO:0051051	negative regulation of transport	7/90	497/28905	0.0140845	4.52347	4.42813	0.000931549	0.0163996	0.0109764	98660/20720/67704/12955/12043/16592/14579	7
GO:0042176	regulation of protein catabolic process	6/90	363/28905	0.0165289	5.30854	4.61671	0.000966076	0.0167417	0.0112054	13010/12759/14609/14580/20720/64383	6
GO:0034638	phosphatidylcholine catabolic process	2/90	15/28905	0.133333	42.8222	9.05461	0.000980472	0.0167417	0.0112054	18606/241274	2
GO:0036376	sodium ion export across plasma membrane	2/90	15/28905	0.133333	42.8222	9.05461	0.000980472	0.0167417	0.0112054	98660/56188	2
GO:0048711	positive regulation of astrocyte differentiation	2/90	15/28905	0.133333	42.8222	9.05461	0.000980472	0.0167417	0.0112054	20720/15902	2
GO:0048260	positive regulation of receptor-mediated endocytosis	3/90	63/28905	0.047619	15.2937	6.34734	0.00101269	0.0171628	0.0114872	12759/12512/12010	3
GO:0010212	response to ionizing radiation	4/90	143/28905	0.027972	8.98368	5.34875	0.00105547	0.0177023	0.0118483	12955/12043/18950/66656	4
GO:0090303	positive regulation of wound healing	3/90	64/28905	0.046875	15.0547	6.29067	0.00106011	0.0177023	0.0118483	218952/20443/18791	3
GO:0050773	regulation of dendrite development	4/90	145/28905	0.0275862	8.85977	5.30262	0.00111117	0.0181033	0.0121167	19283/19242/11848/54673	4
GO:0071294	cellular response to zinc ion	2/90	16/28905	0.125	40.1458	8.75327	0.00111827	0.0181033	0.0121167	17750/17748	2
GO:1903019	negative regulation of glycoprotein metabolic process	2/90	16/28905	0.125	40.1458	8.75327	0.00111827	0.0181033	0.0121167	13010/16432	2
GO:1905906	regulation of amyloid fibril formation	2/90	16/28905	0.125	40.1458	8.75327	0.00111827	0.0181033	0.0121167	12759/12955	2
GO:0010632	regulation of epithelial cell migration	5/90	250/28905	0.02	6.42333	4.81312	0.00112399	0.0181033	0.0121167	12512/70097/11848/20692/18606	5
GO:0031102	neuron projection regeneration	3/90	66/28905	0.0454545	14.5985	6.18106	0.00115912	0.0184081	0.0123207	14580/19242/12043	3
GO:1902692	regulation of neuroblast proliferation	3/90	66/28905	0.0454545	14.5985	6.18106	0.00115912	0.0184081	0.0123207	19242/13004/12950	3
GO:1905039	carboxylic acid transmembrane transport	4/90	147/28905	0.0272109	8.73923	5.25736	0.00116891	0.0184346	0.0123385	20512/14580/20511/216739	4
GO:0003018	vascular process in circulatory system	5/90	253/28905	0.0197628	6.34717	4.77417	0.00118498	0.0185592	0.0124218	98660/14609/23945/218952/11848	5
GO:1903825	organic acid transmembrane transport	4/90	148/28905	0.027027	8.68018	5.23506	0.00119855	0.0185782	0.0124346	20512/14580/20511/216739	4
GO:0030193	regulation of blood coagulation	3/90	67/28905	0.0447761	14.3806	6.12804	0.00121073	0.0185782	0.0124346	20720/20443/18791	3
GO:0046503	glycerolipid catabolic process	3/90	67/28905	0.0447761	14.3806	6.12804	0.00121073	0.0185782	0.0124346	23945/18606/241274	3
GO:0071241	cellular response to inorganic substance	5/90	256/28905	0.0195312	6.27279	4.73583	0.00124839	0.0190224	0.0127319	17750/17748/15902/12010/29876	5
GO:0031098	stress-activated protein kinase signaling cascade	3/90	68/28905	0.0441176	14.1691	6.07613	0.00126378	0.0190224	0.0127319	12955/11848/24017	3
GO:0010755	regulation of plasminogen activation	2/90	17/28905	0.117647	37.7843	8.47851	0.00126481	0.0190224	0.0127319	20720/18791	2
GO:1900046	regulation of hemostasis	3/90	69/28905	0.0434783	13.9638	6.02531	0.00131826	0.0196959	0.0131826	20720/20443/18791	3
GO:0071280	cellular response to copper ion	2/90	18/28905	0.111111	35.6852	8.22659	0.00142003	0.0205773	0.0137726	17750/17748	2
GO:0098712	L-glutamate import across plasma membrane	2/90	18/28905	0.111111	35.6852	8.22659	0.00142003	0.0205773	0.0137726	20512/20511	2
GO:1905809	negative regulation of synapse organization	2/90	18/28905	0.111111	35.6852	8.22659	0.00142003	0.0205773	0.0137726	19242/11848	2
GO:0045668	negative regulation of osteoblast differentiation	3/90	71/28905	0.0422535	13.5704	5.92676	0.00143162	0.0205773	0.0137726	15903/225998/15902	3
GO:0098754	detoxification	3/90	71/28905	0.0422535	13.5704	5.92676	0.00143162	0.0205773	0.0137726	17750/17748/14866	3
GO:0140115	export across plasma membrane	3/90	71/28905	0.0422535	13.5704	5.92676	0.00143162	0.0205773	0.0137726	98660/14609/56188	3
GO:0050818	regulation of coagulation	3/90	72/28905	0.0416667	13.3819	5.87897	0.00149052	0.0212892	0.014249	20720/20443/18791	3
GO:0048167	regulation of synaptic plasticity	6/90	397/28905	0.0151134	4.8539	4.32119	0.00152552	0.0216528	0.0144924	13167/14580/20720/20203/19242/23945	6
GO:1902903	regulation of supramolecular fiber organization	6/90	398/28905	0.0150754	4.84171	4.31302	0.00154505	0.0217938	0.0145868	12759/14609/76441/12955/218952/11848	6
GO:0010039	response to iron ion	2/90	19/28905	0.105263	33.807	7.99449	0.00158389	0.0220787	0.0147775	12043/12010	2
GO:0021700	developmental maturation	6/90	400/28905	0.015	4.8175	4.29674	0.00158469	0.0220787	0.0147775	14609/12512/12043/11848/64383/15902	6
GO:1903522	regulation of blood circulation	5/90	273/28905	0.018315	5.88217	4.5296	0.00165628	0.0229354	0.0153509	98660/14609/56188/23945/11848	5
GO:0030218	erythrocyte differentiation	4/90	162/28905	0.0246914	7.93004	4.94331	0.00167065	0.0229943	0.0153903	15902/21399/12010/20679	4
GO:0043123	positive regulation of canonical NF-kappaB signal transduction	4/90	164/28905	0.0243902	7.83333	4.9045	0.00174725	0.0238838	0.0159856	20196/20203/11848/29820	4
GO:2000671	regulation of motor neuron apoptotic process	2/90	20/28905	0.1	32.1167	7.7797	0.00175632	0.0238838	0.0159856	12043/11848	2
GO:0032970	regulation of actin filament-based process	6/90	409/28905	0.0146699	4.71149	4.22483	0.00177274	0.0239637	0.0160391	98660/14609/76441/56188/218952/11848	6
GO:0042982	amyloid precursor protein metabolic process	3/90	77/28905	0.038961	12.513	5.6535	0.0018078	0.024293	0.0162595	12759/16432/68581	3
GO:0016485	protein processing	5/90	279/28905	0.0179211	5.75568	4.46092	0.00182127	0.02433	0.0162843	20720/12876/12334/66624/18791	5
GO:0046847	filopodium assembly	3/90	78/28905	0.0384615	12.3526	5.6109	0.00187591	0.0249134	0.0166748	76441/17909/16403	3
GO:0006656	phosphatidylcholine biosynthetic process	2/90	21/28905	0.0952381	30.5873	7.58014	0.00193727	0.0250113	0.0167403	12334/16592	2
GO:0045836	positive regulation of meiotic nuclear division	2/90	21/28905	0.0952381	30.5873	7.58014	0.00193727	0.0250113	0.0167403	14609/64383	2
GO:0051930	regulation of sensory perception of pain	2/90	21/28905	0.0952381	30.5873	7.58014	0.00193727	0.0250113	0.0167403	23945/16592	2
GO:0021537	telencephalon development	5/90	283/28905	0.0176678	5.67432	4.41624	0.00193776	0.0250113	0.0167403	13167/98660/20511/11848/15902	5
GO:0050680	negative regulation of epithelial cell proliferation	4/90	169/28905	0.0236686	7.60158	4.81026	0.00194936	0.0250113	0.0167403	14609/19242/20692/12010	4
GO:2000377	regulation of reactive oxygen species metabolic process	4/90	169/28905	0.0236686	7.60158	4.81026	0.00194936	0.0250113	0.0167403	12955/12043/11848/64383	4
GO:0031099	regeneration	4/90	173/28905	0.0231214	7.42582	4.73761	0.00212228	0.0266835	0.0178595	14609/14580/19242/12043	4
GO:0051931	regulation of sensory perception	2/90	22/28905	0.0909091	29.197	7.39407	0.00212669	0.0266835	0.0178595	23945/16592	2
GO:1900006	positive regulation of dendrite development	2/90	22/28905	0.0909091	29.197	7.39407	0.00212669	0.0266835	0.0178595	19283/19242	2
GO:1902992	negative regulation of amyloid precursor protein catabolic process	2/90	22/28905	0.0909091	29.197	7.39407	0.00212669	0.0266835	0.0178595	12759/68581	2
GO:0034101	erythrocyte homeostasis	4/90	174/28905	0.0229885	7.38314	4.71981	0.00216711	0.0268935	0.0180001	15902/21399/12010/20679	4
GO:1990845	adaptive thermogenesis	4/90	174/28905	0.0229885	7.38314	4.71981	0.00216711	0.0268935	0.0180001	14609/20203/67092/16592	4
GO:0098661	inorganic anion transmembrane transport	3/90	83/28905	0.0361446	11.6084	5.40903	0.00224043	0.0276522	0.0185079	20512/56188/232333	3
GO:0001654	eye development	6/90	431/28905	0.0139211	4.471	4.05751	0.00230376	0.0281497	0.0188409	14609/19242/12955/225998/12043/29876	6
GO:0010951	negative regulation of endopeptidase activity	4/90	177/28905	0.0225989	7.258	4.66725	0.00230553	0.0281497	0.0188409	13010/20720/12955/68581	4
GO:0150063	visual system development	6/90	434/28905	0.0138249	4.44009	4.03557	0.00238456	0.028959	0.0193825	14609/19242/12955/225998/12043/29876	6
GO:0098656	monoatomic anion transmembrane transport	3/90	85/28905	0.0352941	11.3353	5.33306	0.00239766	0.0289632	0.0193853	20512/20511/232333	3
GO:0045661	regulation of myoblast differentiation	3/90	86/28905	0.0348837	11.2035	5.29602	0.00247877	0.0293228	0.019626	67272/15903/57266	3
GO:0048880	sensory system development	6/90	438/28905	0.0136986	4.39954	4.00662	0.00249559	0.0293228	0.019626	14609/19242/12955/225998/12043/29876	6
GO:0007292	female gamete generation	4/90	181/28905	0.0220994	7.09761	4.59904	0.0024994	0.0293228	0.019626	19242/12043/64383/74229	4
GO:0002363	alpha-beta T cell lineage commitment	2/90	24/28905	0.0833333	26.7639	7.0567	0.00253072	0.0293228	0.019626	12043/11848	2
GO:0005980	glycogen catabolic process	2/90	24/28905	0.0833333	26.7639	7.0567	0.00253072	0.0293228	0.019626	110078/18682	2
GO:0016202	regulation of striated muscle tissue development	2/90	24/28905	0.0833333	26.7639	7.0567	0.00253072	0.0293228	0.019626	14609/64383	2
GO:0042026	protein refolding	2/90	24/28905	0.0833333	26.7639	7.0567	0.00253072	0.0293228	0.019626	12955/12010	2
GO:0051481	negative regulation of cytosolic calcium ion concentration	2/90	24/28905	0.0833333	26.7639	7.0567	0.00253072	0.0293228	0.019626	98660/12043	2
GO:0015718	monocarboxylic acid transport	4/90	182/28905	0.021978	7.05861	4.58231	0.00254957	0.0293803	0.0196645	12140/58807/216739/16592	4
GO:0048041	focal adhesion assembly	3/90	87/28905	0.0344828	11.0747	5.25958	0.00256156	0.0293803	0.0196645	218952/12043/18606	3
GO:0009251	glucan catabolic process	2/90	25/28905	0.08	25.6933	6.90307	0.00274523	0.0311721	0.0208637	110078/18682	2
GO:0060221	retinal rod cell differentiation	2/90	25/28905	0.08	25.6933	6.90307	0.00274523	0.0311721	0.0208637	19242/225998	2
GO:0006869	lipid transport	6/90	447/28905	0.0134228	4.31096	3.94273	0.00275962	0.0311795	0.0208687	13167/12140/58807/67963/216739/16592	6
GO:0001656	metanephros development	3/90	90/28905	0.0333333	10.7056	5.15375	0.00282014	0.0316852	0.0212072	15903/12043/15902	3
GO:0050807	regulation of synapse organization	5/90	309/28905	0.0161812	5.19687	4.14518	0.00283227	0.0316852	0.0212072	13602/19242/13004/11848/20692	5
GO:0051302	regulation of cell division	4/90	188/28905	0.0212766	6.83333	4.48453	0.00286517	0.0318961	0.0213483	19242/11848/64383/54673	4
GO:0045665	negative regulation of neuron differentiation	3/90	91/28905	0.032967	10.5879	5.11957	0.00290977	0.0322345	0.0215749	11848/15902/12010	3
GO:0030194	positive regulation of blood coagulation	2/90	26/28905	0.0769231	24.7051	6.75817	0.00296799	0.0325619	0.021794	20443/18791	2
GO:1900048	positive regulation of hemostasis	2/90	26/28905	0.0769231	24.7051	6.75817	0.00296799	0.0325619	0.021794	20443/18791	2
GO:0009612	response to mechanical stimulus	4/90	191/28905	0.0209424	6.726	4.43723	0.00303258	0.0326397	0.021846	98660/20512/20720/19242	4
GO:0030534	adult behavior	4/90	191/28905	0.0209424	6.726	4.43723	0.00303258	0.0326397	0.021846	98660/20511/109294/15902	4
GO:0035296	regulation of tube diameter	4/90	191/28905	0.0209424	6.726	4.43723	0.00303258	0.0326397	0.021846	98660/14609/23945/11848	4
GO:0097746	blood vessel diameter maintenance	4/90	191/28905	0.0209424	6.726	4.43723	0.00303258	0.0326397	0.021846	98660/14609/23945/11848	4
GO:0009991	response to extracellular stimulus	6/90	457/28905	0.0131291	4.21663	3.87368	0.00307702	0.0329437	0.0220495	20511/67092/12043/64383/54673/16403	6
GO:0035150	regulation of tube size	4/90	192/28905	0.0208333	6.69097	4.42169	0.00308983	0.0329437	0.0220495	98660/14609/23945/11848	4
GO:0048813	dendrite morphogenesis	4/90	193/28905	0.0207254	6.6563	4.40626	0.00314782	0.033022	0.0221019	19283/19242/109294/54673	4
GO:0050803	regulation of synapse structure or activity	5/90	317/28905	0.0157729	5.06572	4.06786	0.00315934	0.033022	0.0221019	13602/19242/13004/11848/20692	5
GO:0006883	intracellular sodium ion homeostasis	2/90	27/28905	0.0740741	23.7901	6.62119	0.00319896	0.033022	0.0221019	98660/20512	2
GO:0031639	plasminogen activation	2/90	27/28905	0.0740741	23.7901	6.62119	0.00319896	0.033022	0.0221019	20720/18791	2
GO:0097049	motor neuron apoptotic process	2/90	27/28905	0.0740741	23.7901	6.62119	0.00319896	0.033022	0.0221019	12043/11848	2
GO:1904996	positive regulation of leukocyte adhesion to vascular endothelial cell	2/90	27/28905	0.0740741	23.7901	6.62119	0.00319896	0.033022	0.0221019	11848/20443	2
GO:2000738	positive regulation of stem cell differentiation	2/90	27/28905	0.0740741	23.7901	6.62119	0.00319896	0.033022	0.0221019	19242/20679	2
GO:0030336	negative regulation of cell migration	5/90	319/28905	0.015674	5.03396	4.04894	0.00324519	0.0331944	0.0222173	12512/19242/12043/11848/29876	5
GO:0006112	energy reserve metabolic process	3/90	95/28905	0.0315789	10.1421	4.98801	0.00328577	0.0331944	0.0222173	20203/110078/18682	3
GO:0051781	positive regulation of cell division	3/90	95/28905	0.0315789	10.1421	4.98801	0.00328577	0.0331944	0.0222173	19242/11848/64383	3
GO:0043523	regulation of neuron apoptotic process	5/90	320/28905	0.015625	5.01823	4.03954	0.00328874	0.0331944	0.0222173	12759/19283/17748/12043/11848	5
GO:0048511	rhythmic process	5/90	320/28905	0.015625	5.01823	4.03954	0.00328874	0.0331944	0.0222173	15903/19242/225998/15902/18606	5
GO:0000272	polysaccharide catabolic process	2/90	28/28905	0.0714286	22.9405	6.49142	0.00343808	0.0340956	0.0228205	110078/18682	2
GO:0006882	intracellular zinc ion homeostasis	2/90	28/28905	0.0714286	22.9405	6.49142	0.00343808	0.0340956	0.0228205	17750/17748	2
GO:0046039	GTP metabolic process	2/90	28/28905	0.0714286	22.9405	6.49142	0.00343808	0.0340956	0.0228205	18950/11848	2
GO:0071276	cellular response to cadmium ion	2/90	28/28905	0.0714286	22.9405	6.49142	0.00343808	0.0340956	0.0228205	17750/17748	2
GO:0006575	cellular modified amino acid metabolic process	4/90	199/28905	0.0201005	6.45561	4.31593	0.00351145	0.0341605	0.0228639	20511/14866/58807/67092	4
GO:0046394	carboxylic acid biosynthetic process	5/90	325/28905	0.0153846	4.94103	3.99311	0.00351285	0.0341605	0.0228639	20512/23945/67092/16592/64383	5
GO:0001667	ameboidal-type cell migration	6/90	470/28905	0.012766	4.1	3.78682	0.00352958	0.0341605	0.0228639	12512/70097/76441/11848/20692/18606	6
GO:0010721	negative regulation of cell development	5/90	326/28905	0.0153374	4.92587	3.98393	0.00355896	0.0341605	0.0228639	76441/19242/64383/15902/12010	5
GO:0007044	cell-substrate junction assembly	3/90	98/28905	0.0306122	9.83163	4.89436	0.00358643	0.0341605	0.0228639	218952/12043/18606	3
GO:0071695	anatomical structure maturation	5/90	327/28905	0.0152905	4.91081	3.9748	0.0036055	0.0341605	0.0228639	14609/12043/11848/64383/15902	5
GO:0016053	organic acid biosynthetic process	5/90	328/28905	0.0152439	4.89583	3.9657	0.00365248	0.0341605	0.0228639	20512/23945/67092/16592/64383	5
GO:0016358	dendrite development	5/90	328/28905	0.0152439	4.89583	3.9657	0.00365248	0.0341605	0.0228639	19283/19242/109294/11848/54673	5
GO:0010955	negative regulation of protein processing	2/90	29/28905	0.0689655	22.1494	6.36825	0.00368531	0.0341605	0.0228639	20720/18791	2
GO:0015813	L-glutamate transmembrane transport	2/90	29/28905	0.0689655	22.1494	6.36825	0.00368531	0.0341605	0.0228639	20512/20511	2
GO:0046688	response to copper ion	2/90	29/28905	0.0689655	22.1494	6.36825	0.00368531	0.0341605	0.0228639	17750/17748	2
GO:0048634	regulation of muscle organ development	2/90	29/28905	0.0689655	22.1494	6.36825	0.00368531	0.0341605	0.0228639	14609/64383	2
GO:0050820	positive regulation of coagulation	2/90	29/28905	0.0689655	22.1494	6.36825	0.00368531	0.0341605	0.0228639	20443/18791	2
GO:1901020	negative regulation of calcium ion transmembrane transporter activity	2/90	29/28905	0.0689655	22.1494	6.36825	0.00368531	0.0341605	0.0228639	67704/14579	2
GO:1901863	positive regulation of muscle tissue development	2/90	29/28905	0.0689655	22.1494	6.36825	0.00368531	0.0341605	0.0228639	14609/12043	2
GO:1903318	negative regulation of protein maturation	2/90	29/28905	0.0689655	22.1494	6.36825	0.00368531	0.0341605	0.0228639	20720/18791	2
GO:0071496	cellular response to external stimulus	5/90	331/28905	0.0151057	4.85146	3.93863	0.00379605	0.035044	0.0234553	98660/20511/12043/54673/16403	5
GO:2000146	negative regulation of cell motility	5/90	332/28905	0.0150602	4.83685	3.92967	0.0038448	0.0353503	0.0236603	12512/19242/12043/11848/29876	5
GO:0009416	response to light stimulus	5/90	333/28905	0.015015	4.82232	3.92076	0.00389399	0.0353717	0.0236746	98660/20512/20511/12043/15902	5
GO:0030308	negative regulation of cell growth	4/90	205/28905	0.0195122	6.26667	4.22924	0.00390266	0.0353717	0.0236746	14609/20720/12955/12043	4
GO:0120162	positive regulation of cold-induced thermogenesis	3/90	101/28905	0.029703	9.5396	4.80466	0.00390338	0.0353717	0.0236746	14609/67092/16592	3
GO:0003071	renal system process involved in regulation of systemic arterial blood pressure	2/90	30/28905	0.0666667	21.4111	6.25111	0.00394058	0.0353717	0.0236746	14609/11848	2
GO:0051894	positive regulation of focal adhesion assembly	2/90	30/28905	0.0666667	21.4111	6.25111	0.00394058	0.0353717	0.0236746	218952/18606	2
GO:1901658	glycosyl compound catabolic process	2/90	30/28905	0.0666667	21.4111	6.25111	0.00394058	0.0353717	0.0236746	18950/71665	2
GO:0003333	amino acid transmembrane transport	3/90	102/28905	0.0294118	9.44608	4.77559	0.0040127	0.0357366	0.0239188	20512/14580/20511	3
GO:0032890	regulation of organic acid transport	3/90	102/28905	0.0294118	9.44608	4.77559	0.0040127	0.0357366	0.0239188	56188/216739/232333	3
GO:0070588	calcium ion transmembrane transport	5/90	338/28905	0.0147929	4.75099	3.8767	0.00414675	0.036719	0.0245763	13167/98660/67704/12043/14579	5
GO:0033688	regulation of osteoblast proliferation	2/90	31/28905	0.0645161	20.7204	6.13952	0.00420385	0.036719	0.0245763	12043/11848	2
GO:0070233	negative regulation of T cell apoptotic process	2/90	31/28905	0.0645161	20.7204	6.13952	0.00420385	0.036719	0.0245763	12043/18950	2
GO:0071312	cellular response to alkaloid	2/90	31/28905	0.0645161	20.7204	6.13952	0.00420385	0.036719	0.0245763	20512/20511	2
GO:0098810	neurotransmitter reuptake	2/90	31/28905	0.0645161	20.7204	6.13952	0.00420385	0.036719	0.0245763	20511/232333	2
GO:0150115	cell-substrate junction organization	3/90	105/28905	0.0285714	9.17619	4.69073	0.00435179	0.0377684	0.0252787	218952/12043/18606	3
GO:0043588	skin development	5/90	342/28905	0.0146199	4.69542	3.84207	0.00435725	0.0377684	0.0252787	13167/12043/29876/29820/16403	5
GO:0001822	kidney development	5/90	343/28905	0.0145773	4.68173	3.8335	0.00441104	0.0380893	0.0254935	15903/67092/12043/11848/15902	5
GO:0016042	lipid catabolic process	5/90	344/28905	0.0145349	4.66812	3.82496	0.00446531	0.0382063	0.0255718	13167/23945/64383/18606/241274	5
GO:0007263	nitric oxide mediated signal transduction	2/90	32/28905	0.0625	20.0729	6.03305	0.00447506	0.0382063	0.0255718	17750/17748	2
GO:0051446	positive regulation of meiotic cell cycle	2/90	32/28905	0.0625	20.0729	6.03305	0.00447506	0.0382063	0.0255718	14609/64383	2
GO:0031334	positive regulation of protein-containing complex assembly	4/90	215/28905	0.0186047	5.97519	4.09218	0.00461861	0.0392841	0.0262932	12759/218952/11848/54673	4
GO:0051899	membrane depolarization	3/90	109/28905	0.0275229	8.83945	4.58272	0.00483023	0.0409308	0.0273953	98660/14609/12010	3
GO:0015980	energy derivation by oxidation of organic compounds	5/90	351/28905	0.014245	4.57502	3.76608	0.00485862	0.0410183	0.0274539	20512/20203/110078/11848/18682	5
GO:2001243	negative regulation of intrinsic apoptotic signaling pathway	3/90	110/28905	0.0272727	8.75909	4.55659	0.0049546	0.0415646	0.0278196	12759/12043/54673	3
GO:0009895	negative regulation of catabolic process	5/90	353/28905	0.0141643	4.5491	3.74955	0.00497538	0.0415646	0.0278196	13167/13010/20720/12043/64383	5
GO:0002360	T cell lineage commitment	2/90	34/28905	0.0588235	18.8922	5.83394	0.00504113	0.0415646	0.0278196	12043/11848	2
GO:0046475	glycerophospholipid catabolic process	2/90	34/28905	0.0588235	18.8922	5.83394	0.00504113	0.0415646	0.0278196	18606/241274	2
GO:2000178	negative regulation of neural precursor cell proliferation	2/90	34/28905	0.0588235	18.8922	5.83394	0.00504113	0.0415646	0.0278196	19242/64383	2
GO:0019217	regulation of fatty acid metabolic process	3/90	111/28905	0.027027	8.68018	4.53078	0.00508089	0.0415646	0.0278196	13167/16592/64383	3
GO:0001101	response to acid chemical	4/90	221/28905	0.0180995	5.81297	4.01403	0.00508805	0.0415646	0.0278196	20512/20511/12043/12334	4
GO:0002262	myeloid cell homeostasis	4/90	221/28905	0.0180995	5.81297	4.01403	0.00508805	0.0415646	0.0278196	15902/21399/12010/20679	4
GO:0045017	glycerolipid biosynthetic process	4/90	221/28905	0.0180995	5.81297	4.01403	0.00508805	0.0415646	0.0278196	216739/12334/16592/54673	4
GO:0008344	adult locomotory behavior	3/90	112/28905	0.0267857	8.60268	4.50529	0.00520911	0.0422962	0.0283092	98660/109294/15902	3
GO:0045861	negative regulation of proteolysis	5/90	357/28905	0.0140056	4.49813	3.71684	0.00521485	0.0422962	0.0283092	13010/20720/12955/68581/18791	5
GO:0022898	regulation of transmembrane transporter activity	4/90	224/28905	0.0178571	5.73512	3.97602	0.00533435	0.0425455	0.0284761	67704/56188/12043/14579	4
GO:0046890	regulation of lipid biosynthetic process	4/90	224/28905	0.0178571	5.73512	3.97602	0.00533435	0.0425455	0.0284761	13167/12334/16592/64383	4
GO:0150117	positive regulation of cell-substrate junction organization	2/90	35/28905	0.0571429	18.3524	5.74064	0.00533588	0.0425455	0.0284761	218952/18606	2
GO:0072001	renal system development	5/90	359/28905	0.0139276	4.47307	3.70066	0.00533761	0.0425455	0.0284761	15903/67092/12043/11848/15902	5
GO:0008630	intrinsic apoptotic signaling pathway in response to DNA damage	3/90	113/28905	0.0265487	8.52655	4.48012	0.00533926	0.0425455	0.0284761	12759/12043/18950	3
GO:0051098	regulation of binding	5/90	361/28905	0.0138504	4.44829	3.68461	0.0054624	0.0432943	0.0289772	67704/64383/15902/12010/23994	5
GO:0015908	fatty acid transport	3/90	114/28905	0.0263158	8.45175	4.45526	0.00547136	0.0432943	0.0289772	12140/216739/16592	3
GO:0008217	regulation of blood pressure	4/90	226/28905	0.0176991	5.68437	3.95106	0.00550292	0.0433928	0.0290432	98660/14609/11848/15902	4
GO:0040013	negative regulation of locomotion	5/90	364/28905	0.0137363	4.41163	3.66074	0.00565344	0.0444255	0.0297344	12512/19242/12043/11848/29876	5
GO:0072330	monocarboxylic acid biosynthetic process	4/90	228/28905	0.0175439	5.6345	3.9264	0.00567501	0.0444412	0.0297449	23945/67092/16592/64383	4
GO:0045666	positive regulation of neuron differentiation	3/90	116/28905	0.0258621	8.30603	4.40644	0.00574143	0.0446534	0.0298869	20203/75104/11848	3
GO:0046889	positive regulation of lipid biosynthetic process	3/90	116/28905	0.0258621	8.30603	4.40644	0.00574143	0.0446534	0.0298869	13167/12334/64383	3
GO:0042177	negative regulation of protein catabolic process	3/90	117/28905	0.025641	8.23504	4.38247	0.00587941	0.0454154	0.0303969	13010/20720/64383	3
GO:0043473	pigmentation	3/90	117/28905	0.025641	8.23504	4.38247	0.00587941	0.0454154	0.0303969	12512/12043/20692	3
GO:0033687	osteoblast proliferation	2/90	37/28905	0.0540541	17.3604	5.56514	0.00594856	0.0454855	0.0304438	12043/11848	2
GO:0048710	regulation of astrocyte differentiation	2/90	37/28905	0.0540541	17.3604	5.56514	0.00594856	0.0454855	0.0304438	20720/15902	2
GO:1903429	regulation of cell maturation	2/90	37/28905	0.0540541	17.3604	5.56514	0.00594856	0.0454855	0.0304438	12043/64383	2
GO:0001666	response to hypoxia	4/90	232/28905	0.0172414	5.53736	3.87794	0.00602991	0.0459527	0.0307566	12955/12043/64383/18791	4
GO:0014909	smooth muscle cell migration	3/90	119/28905	0.0252101	8.09664	4.33537	0.0061613	0.046797	0.0313217	12043/11848/18791	3
GO:0010043	response to zinc ion	2/90	38/28905	0.0526316	16.9035	5.48245	0.0062664	0.0469508	0.0314245	17750/17748	2
GO:0045577	regulation of B cell differentiation	2/90	38/28905	0.0526316	16.9035	5.48245	0.0062664	0.0469508	0.0314245	18950/15902	2
GO:1904994	regulation of leukocyte adhesion to vascular endothelial cell	2/90	38/28905	0.0526316	16.9035	5.48245	0.0062664	0.0469508	0.0314245	11848/20443	2
GO:0001942	hair follicle development	3/90	120/28905	0.025	8.02917	4.31223	0.00630523	0.0469508	0.0314245	13167/12043/29820	3
GO:0051101	regulation of DNA binding	3/90	120/28905	0.025	8.02917	4.31223	0.00630523	0.0469508	0.0314245	64383/15902/23994	3
GO:0043122	regulation of canonical NF-kappaB signal transduction	4/90	235/28905	0.0170213	5.46667	3.84233	0.00630558	0.0469508	0.0314245	20196/20203/11848/29820	4
GO:0032409	regulation of transporter activity	4/90	236/28905	0.0169492	5.4435	3.83059	0.00639931	0.0474929	0.0317874	67704/56188/12043/14579	4
GO:0019216	regulation of lipid metabolic process	5/90	377/28905	0.0132626	4.2595	3.56023	0.00653614	0.0481352	0.0322173	13167/12334/16592/64383/15902	5
GO:0006813	potassium ion transport	4/90	238/28905	0.0168067	5.39776	3.80732	0.00658952	0.0481352	0.0322173	98660/20512/12512/56188	4
GO:0001964	startle response	2/90	39/28905	0.0512821	16.4701	5.40285	0.00659182	0.0481352	0.0322173	12140/27386	2
GO:0050931	pigment cell differentiation	2/90	39/28905	0.0512821	16.4701	5.40285	0.00659182	0.0481352	0.0322173	12512/12043	2
GO:1902003	regulation of amyloid-beta formation	2/90	39/28905	0.0512821	16.4701	5.40285	0.00659182	0.0481352	0.0322173	12759/68581	2
GO:0022404	molting cycle process	3/90	123/28905	0.0243902	7.83333	4.24439	0.00674902	0.0489682	0.0327748	13167/12043/29820	3
GO:0022405	hair cycle process	3/90	123/28905	0.0243902	7.83333	4.24439	0.00674902	0.0489682	0.0327748	13167/12043/29820	3
GO:0051402	neuron apoptotic process	5/90	381/28905	0.0131234	4.21479	3.53021	0.00682616	0.0493701	0.0330438	12759/19283/17748/12043/11848	5
GO:0046686	response to cadmium ion	2/90	40/28905	0.05	16.0583	5.32613	0.0069248	0.0494535	0.0330997	17750/17748	2
GO:0051938	L-glutamate import	2/90	40/28905	0.05	16.0583	5.32613	0.0069248	0.0494535	0.0330997	20512/20511	2
GO:0086004	regulation of cardiac muscle cell contraction	2/90	40/28905	0.05	16.0583	5.32613	0.0069248	0.0494535	0.0330997	98660/56188	2
GO:0090162	establishment of epithelial cell polarity	2/90	40/28905	0.05	16.0583	5.32613	0.0069248	0.0494535	0.0330997	14609/11848	2
GO:0043010	camera-type eye development	5/90	383/28905	0.0130548	4.19278	3.51535	0.00697451	0.0496524	0.0332328	14609/19242/12955/225998/29876	5

## Sheet: GO_BP_scvelo_granule
ID	Description	GeneRatio	BgRatio	RichFactor	FoldEnrichment	zScore	pvalue	p.adjust	qvalue	geneID	Count
GO:0048167	regulation of synaptic plasticity	16/97	397/28905	0.0403023	12.0097	12.8172	3.41995e-13	7.45549e-10	4.92113e-10	20617/12323/12890/20614/14812/26562/64011/14799/12322/13838/432530/12307/20910/17260/20977/26413	16
GO:0099504	synaptic vesicle cycle	13/97	231/28905	0.0562771	16.77	13.9637	9.95743e-13	1.08536e-09	7.16411e-10	20617/12890/20614/12322/72961/20979/20910/73834/11964/224671/20977/11973/11966	13
GO:0099003	vesicle-mediated transport in synapse	13/97	271/28905	0.0479705	14.2947	12.7594	7.49942e-12	5.44958e-09	3.59709e-09	20617/12890/20614/12322/72961/20979/20910/73834/11964/224671/20977/11973/11966	13
GO:0042391	regulation of membrane potential	15/97	495/28905	0.030303	9.02999	10.4566	1.10742e-10	6.03546e-08	3.98381e-08	20617/56772/19055/12794/14812/14799/108013/18754/11735/56455/72961/22187/11931/12424/17260	15
GO:0050806	positive regulation of synaptic transmission	13/97	349/28905	0.0372493	11.0999	11.0151	1.7371e-10	7.57377e-08	4.9992e-08	20617/12323/20614/14812/64011/14799/18754/13838/432530/20979/12307/20910/26413	13
GO:0016188	synaptic vesicle maturation	6/97	29/28905	0.206897	61.653	18.9623	5.44849e-10	1.97962e-07	1.30668e-07	72961/20910/73834/11964/11973/11966	6
GO:0097401	synaptic vesicle lumen acidification	5/97	19/28905	0.263158	78.4183	19.5878	4.29558e-09	1.33777e-06	8.83016e-07	72961/73834/11964/11973/11966	5
GO:0006836	neurotransmitter transport	10/97	229/28905	0.0436681	13.0127	10.5902	5.51306e-09	1.3955e-06	9.21121e-07	20617/12890/20614/12322/72961/20979/20910/17260/20977/22342	10
GO:0070050	neuron cellular homeostasis	7/97	74/28905	0.0945946	28.1882	13.5886	5.76122e-09	1.3955e-06	9.21121e-07	54003/72961/12307/73834/11964/11973/11966	7
GO:0007269	neurotransmitter secretion	9/97	174/28905	0.0517241	15.4133	11.0655	7.65115e-09	1.41251e-06	9.32355e-07	20617/12890/20614/12322/20979/20910/17260/20977/22342	9
GO:0099643	signal release from synapse	9/97	174/28905	0.0517241	15.4133	11.0655	7.65115e-09	1.41251e-06	9.32355e-07	20617/12890/20614/12322/20979/20910/17260/20977/22342	9
GO:0007616	long-term memory	6/97	44/28905	0.136364	40.635	15.2671	7.77531e-09	1.41251e-06	9.32355e-07	20614/14799/72961/432530/12307/224671	6
GO:0043254	regulation of protein-containing complex assembly	12/97	453/28905	0.0264901	7.89377	8.58139	4.06592e-08	6.81823e-06	4.50049e-06	19241/20617/17755/18754/19240/15081/76709/20910/14026/12424/22121/20257	12
GO:0002181	cytoplasmic translation	8/97	153/28905	0.0522876	15.5812	10.4933	4.97395e-08	7.74515e-06	5.11233e-06	67891/20115/66480/78294/76808/22121/20116/20085	8
GO:0046928	regulation of neurotransmitter secretion	7/97	106/28905	0.0660377	19.6786	11.1793	7.15022e-08	1.03917e-05	6.85919e-06	20617/12890/12322/20979/20910/17260/20977	7
GO:0007613	memory	8/97	168/28905	0.047619	14.19	9.94916	1.02595e-07	1.35689e-05	8.9564e-06	20614/14812/14799/72961/432530/12307/12424/224671	8
GO:0031333	negative regulation of protein-containing complex assembly	8/97	169/28905	0.0473373	14.106	9.91538	1.07398e-07	1.35689e-05	8.9564e-06	19241/20617/19240/76709/20910/14026/22121/20257	8
GO:1990778	protein localization to cell periphery	11/97	402/28905	0.0273632	8.15395	8.3815	1.12037e-07	1.35689e-05	8.9564e-06	20617/12323/20614/18195/227580/12322/11735/11931/20910/22342/55978	11
GO:0016079	synaptic vesicle exocytosis	7/97	115/28905	0.0608696	18.1385	10.6859	1.25436e-07	1.43922e-05	9.49979e-06	20617/12890/20614/12322/20979/20910/20977	7
GO:0007611	learning or memory	10/97	335/28905	0.0298507	8.89521	8.43411	1.97109e-07	2.14848e-05	1.41815e-05	20614/14812/14799/72961/432530/12307/12424/17260/224671/55978	10
GO:0048168	regulation of neuronal synaptic plasticity	6/97	76/28905	0.0789474	23.5255	11.4097	2.20878e-07	2.29293e-05	1.51349e-05	20617/12323/14812/26562/12322/20977	6
GO:0051588	regulation of neurotransmitter transport	7/97	126/28905	0.0555556	16.555	10.1537	2.34585e-07	2.32452e-05	1.53434e-05	20617/12890/12322/20979/20910/17260/20977	7
GO:0060291	long-term synaptic potentiation	9/97	261/28905	0.0344828	10.2755	8.73473	2.48651e-07	2.35678e-05	1.55563e-05	20617/12323/20614/14812/64011/13838/432530/12307/26413	9
GO:0035249	synaptic transmission, glutamatergic	7/97	130/28905	0.0538462	16.0456	9.97658	2.90324e-07	2.63711e-05	1.74067e-05	12794/14812/14799/72961/20979/20910/17260	7
GO:0060078	regulation of postsynaptic membrane potential	7/97	132/28905	0.0530303	15.8025	9.89093	3.22129e-07	2.80897e-05	1.85411e-05	20617/19055/14812/14799/108013/72961/17260	7
GO:0032272	negative regulation of protein polymerization	6/97	84/28905	0.0714286	21.285	10.8036	4.01916e-07	3.36991e-05	2.22437e-05	19241/20617/19240/76709/14026/20257	6
GO:0016050	vesicle organization	10/97	365/28905	0.0273973	8.1641	7.99263	4.32788e-07	3.49436e-05	2.30652e-05	20617/12890/20614/72961/20979/20910/73834/11964/11973/11966	10
GO:0031346	positive regulation of cell projection organization	11/97	467/28905	0.0235546	7.01903	7.60928	4.96919e-07	3.86887e-05	2.55372e-05	17755/67891/12323/13803/56455/13838/52906/76709/18039/20257/55978	11
GO:0032271	regulation of protein polymerization	8/97	208/28905	0.0384615	11.4611	8.78619	5.24663e-07	3.94402e-05	2.60332e-05	19241/20617/17755/18754/19240/76709/14026/20257	8
GO:0051258	protein polymerization	9/97	287/28905	0.0313589	9.34462	8.24397	5.51187e-07	3.9883e-05	2.63255e-05	19241/20617/17755/18754/19240/76709/18039/14026/20257	9
GO:0050890	cognition	10/97	376/28905	0.0265957	7.92526	7.84323	5.67143e-07	3.9883e-05	2.63255e-05	20614/14812/14799/72961/432530/12307/12424/17260/224671/55978	10
GO:0060079	excitatory postsynaptic potential	6/97	95/28905	0.0631579	18.8204	10.0952	8.3423e-07	5.68319e-05	3.75129e-05	20617/19055/14812/108013/72961/17260	6
GO:0051656	establishment of organelle localization	11/97	498/28905	0.0220884	6.5821	7.29135	9.32366e-07	6.15927e-05	4.06553e-05	20617/17755/12794/12890/20614/56455/52906/22187/18039/20910/52696	11
GO:0050803	regulation of synapse structure or activity	9/97	317/28905	0.0283912	8.46028	7.74999	1.25711e-06	8.06032e-05	5.32036e-05	20617/12323/14812/227580/13838/72961/105689/18039/17260	9
GO:0032535	regulation of cellular component size	10/97	415/28905	0.0240964	7.18047	7.35882	1.38267e-06	8.60844e-05	5.68215e-05	19241/17755/67891/56177/18754/19240/76709/18039/22129/14026	10
GO:0140029	exocytic process	6/97	104/28905	0.0576923	17.1917	9.59873	1.42158e-06	8.60844e-05	5.68215e-05	20617/12890/20614/12322/20979/20910	6
GO:0014048	regulation of glutamate secretion	4/97	26/28905	0.153846	45.8446	13.2744	1.68316e-06	9.91702e-05	6.54591e-05	20617/14812/20910/12424	4
GO:0051651	maintenance of location in cell	8/97	247/28905	0.0323887	9.65149	7.92364	1.90551e-06	0.000109316	7.21561e-05	19241/12314/20617/14319/18754/19240/11735/72961	8
GO:0051047	positive regulation of secretion	10/97	439/28905	0.022779	6.78792	7.09088	2.28481e-06	0.000120872	7.97834e-05	20617/19055/20614/14812/18754/54003/56455/20979/20910/12424	10
GO:1902600	proton transmembrane transport	6/97	113/28905	0.0530973	15.8225	9.16077	2.31032e-06	0.000120872	7.97834e-05	72961/11931/73834/11964/11973/11966	6
GO:0051494	negative regulation of cytoskeleton organization	7/97	177/28905	0.039548	11.7849	8.35138	2.31577e-06	0.000120872	7.97834e-05	19241/20617/17755/19240/76709/14026/20257	7
GO:0007411	axon guidance	8/97	255/28905	0.0313725	9.3487	7.77025	2.41447e-06	0.000120872	7.97834e-05	108699/11735/54003/13838/105689/58208/14026/17260	8
GO:0097485	neuron projection guidance	8/97	256/28905	0.03125	9.31218	7.75155	2.48554e-06	0.000120872	7.97834e-05	108699/11735/54003/13838/105689/58208/14026/17260	8
GO:0010970	transport along microtubule	7/97	179/28905	0.0391061	11.6532	8.29619	2.49506e-06	0.000120872	7.97834e-05	17755/12794/11735/56455/22187/18039/55978	7
GO:1902904	negative regulation of supramolecular fiber organization	7/97	179/28905	0.0391061	11.6532	8.29619	2.49506e-06	0.000120872	7.97834e-05	19241/20617/17755/19240/76709/14026/20257	7
GO:0099565	chemical synaptic transmission, postsynaptic	6/97	116/28905	0.0517241	15.4133	9.02581	2.6914e-06	0.000127549	8.41911e-05	20617/19055/14812/108013/72961/17260	6
GO:0031629	synaptic vesicle fusion to presynaptic active zone membrane	4/97	31/28905	0.129032	38.4503	12.1057	3.49725e-06	0.000162213	0.000107071	12890/20614/20979/20910	4
GO:0099500	vesicle fusion to plasma membrane	4/97	32/28905	0.125	37.2487	11.905	3.98659e-06	0.000181058	0.00011951	12890/20614/20979/20910	4
GO:0031338	regulation of vesicle fusion	4/97	33/28905	0.121212	36.12	11.7133	4.52481e-06	0.000201308	0.000132877	20617/12890/20979/20910	4
GO:0051261	protein depolymerization	6/97	129/28905	0.0465116	13.86	8.49432	4.9819e-06	0.000217211	0.000143374	17755/20262/56471/76709/14026/20257	6
GO:0051654	establishment of mitochondrion localization	4/97	34/28905	0.117647	35.0576	11.53	5.11495e-06	0.000218639	0.000144316	17755/56455/22187/18039	4
GO:0015800	acidic amino acid transport	5/97	75/28905	0.0666667	19.866	9.49284	5.49624e-06	0.000227774	0.000150346	20617/14812/72961/20910/12424	5
GO:0030705	cytoskeleton-dependent intracellular transport	7/97	202/28905	0.0346535	10.3264	7.71851	5.53762e-06	0.000227774	0.000150346	17755/12794/11735/56455/22187/18039/55978	7
GO:0048499	synaptic vesicle membrane organization	4/97	35/28905	0.114286	34.056	11.3545	5.76011e-06	0.000232538	0.000153491	12890/20614/20979/20910	4
GO:1903532	positive regulation of secretion by cell	9/97	389/28905	0.0231362	6.89436	6.79166	6.64988e-06	0.000259623	0.000171369	20617/20614/14812/18754/54003/56455/20979/20910/12424	9
GO:0048488	synaptic vesicle endocytosis	5/97	78/28905	0.0641026	19.1019	9.28924	6.66964e-06	0.000259623	0.000171369	20617/72961/20979/224671/20977	5
GO:0010639	negative regulation of organelle organization	9/97	390/28905	0.0230769	6.87669	6.7801	6.7883e-06	0.000259623	0.000171369	19241/20617/17755/19240/15081/76709/14026/52696/20257	9
GO:0014047	glutamate secretion	4/97	37/28905	0.108108	32.2151	11.0247	7.22833e-06	0.000267667	0.000176678	20617/14812/20910/12424	4
GO:0051928	positive regulation of calcium ion transport	6/97	138/28905	0.0434783	12.9561	8.16938	7.34502e-06	0.000267667	0.000176678	12314/20617/19055/67972/12322/11931	6
GO:0006887	exocytosis	9/97	394/28905	0.0228426	6.80687	6.7343	7.36698e-06	0.000267667	0.000176678	20617/12890/20614/18195/12322/20979/20910/20977/22342	9
GO:1902903	regulation of supramolecular fiber organization	9/97	398/28905	0.0226131	6.73846	6.68913	7.98742e-06	0.000282367	0.000186381	19241/20617/17755/18754/19240/76709/14026/17260/20257	9
GO:0140238	presynaptic endocytosis	5/97	81/28905	0.0617284	18.3944	9.0967	8.03062e-06	0.000282367	0.000186381	20617/72961/20979/224671/20977	5
GO:0021700	developmental maturation	9/97	400/28905	0.0225	6.70477	6.66677	8.31406e-06	0.000287693	0.000189897	12323/11735/72961/18039/20910/73834/11964/11973/11966	9
GO:0048169	regulation of long-term neuronal synaptic plasticity	4/97	39/28905	0.102564	30.563	10.72	8.95584e-06	0.000301906	0.000199279	20617/12323/14812/20977	4
GO:0048638	regulation of developmental growth	9/97	404/28905	0.0222772	6.63838	6.62252	9.0018e-06	0.000301906	0.000199279	17755/67891/56177/20979/105689/17938/22129/17260/26413	9
GO:0050807	regulation of synapse organization	8/97	309/28905	0.02589	7.71494	6.88616	9.87338e-06	0.000326121	0.000215262	20617/12323/14812/227580/13838/105689/18039/17260	8
GO:0008277	regulation of G protein-coupled receptor signaling pathway	6/97	146/28905	0.0410959	12.2462	7.905	1.01423e-05	0.000330004	0.000217825	20617/19055/12323/12322/20977/11803	6
GO:0010038	response to metal ion	8/97	318/28905	0.0251572	7.4966	6.75964	1.21521e-05	0.000389583	0.000257151	12314/20617/19055/12323/11735/20979/17260/26413	8
GO:0099111	microtubule-based transport	7/97	229/28905	0.0305677	9.10886	7.14869	1.25386e-05	0.000396148	0.000261485	17755/12794/11735/56455/22187/18039/55978	7
GO:0036465	synaptic vesicle recycling	5/97	90/28905	0.0555556	16.555	8.5761	1.34509e-05	0.0004189	0.000276502	20617/72961/20979/224671/20977	5
GO:0031110	regulation of microtubule polymerization or depolymerization	5/97	93/28905	0.0537634	16.021	8.419	1.57804e-05	0.000477795	0.000315377	20617/17755/20262/56471/20257	5
GO:0051881	regulation of mitochondrial membrane potential	5/97	93/28905	0.0537634	16.021	8.419	1.57804e-05	0.000477795	0.000315377	56772/18754/56455/22187/12424	5
GO:0014049	positive regulation of glutamate secretion	3/97	15/28905	0.2	59.5979	13.1723	1.61877e-05	0.000483414	0.000319086	14812/20910/12424	3
GO:0043270	positive regulation of monoatomic ion transport	7/97	241/28905	0.0290456	8.6553	6.92486	1.7433e-05	0.000513565	0.000338988	12314/20617/19055/67972/12322/11735/11931	7
GO:0140236	translation at presynapse	4/97	47/28905	0.0851064	25.3608	9.69876	1.9026e-05	0.000553021	0.000365032	67891/66480/78294/22121	4
GO:1904181	positive regulation of membrane depolarization	3/97	16/28905	0.1875	55.8731	12.7398	1.98748e-05	0.000570094	0.0003763	56772/11735/12424	3
GO:0140241	translation at synapse	4/97	48/28905	0.0833333	24.8325	9.58898	2.07024e-05	0.000578604	0.000381918	67891/66480/78294/22121	4
GO:0140242	translation at postsynapse	4/97	48/28905	0.0833333	24.8325	9.58898	2.07024e-05	0.000578604	0.000381918	67891/66480/78294/22121	4
GO:0006816	calcium ion transport	9/97	451/28905	0.0199557	5.94658	6.1437	2.1505e-05	0.00059343	0.000391704	12314/20617/19055/12323/14812/67972/18754/12322/11931	9
GO:0006835	dicarboxylic acid transport	5/97	101/28905	0.049505	14.752	8.03355	2.35472e-05	0.000641661	0.00042354	20617/14812/72961/20910/12424	5
GO:0032984	protein-containing complex disassembly	7/97	254/28905	0.0275591	8.21231	6.69931	2.44181e-05	0.000657178	0.000433782	17755/20262/18195/56471/76709/14026/20257	7
GO:0035493	SNARE complex assembly	3/97	18/28905	0.166667	49.6649	11.9842	2.88196e-05	0.00076618	0.000505731	20617/20614/20910	3
GO:0045055	regulated exocytosis	7/97	266/28905	0.0263158	7.84183	6.50493	3.27741e-05	0.000860813	0.000568195	20617/12890/20614/12322/20979/20910/20977	7
GO:0051235	maintenance of location	8/97	366/28905	0.0218579	6.51344	6.15959	3.3201e-05	0.000861644	0.000568743	19241/12314/20617/14319/18754/19240/11735/72961	8
GO:0051954	positive regulation of amine transport	4/97	55/28905	0.0727273	21.672	8.90428	3.56401e-05	0.000914065	0.000603345	14812/20979/20910/12424	4
GO:0050770	regulation of axonogenesis	6/97	186/28905	0.0322581	9.61257	6.83775	3.98273e-05	0.00100958	0.000666388	17755/67891/108699/13838/18039/22129	6
GO:0051646	mitochondrion localization	4/97	57/28905	0.0701754	20.9116	8.73159	4.10671e-05	0.00102904	0.000679234	17755/56455/22187/18039	4
GO:0051924	regulation of calcium ion transport	7/97	278/28905	0.0251799	7.50334	6.32236	4.33527e-05	0.00107396	0.000708889	12314/20617/19055/67972/18754/12322/11931	7
GO:0051955	regulation of amino acid transport	4/97	58/28905	0.0689655	20.551	8.64851	4.3996e-05	0.00107765	0.000711325	20617/14812/20910/12424	4
GO:0007019	microtubule depolymerization	4/97	60/28905	0.0666667	19.866	8.48844	5.0308e-05	0.00120518	0.0007955	17755/20262/56471/20257	4
GO:1900271	regulation of long-term synaptic potentiation	4/97	60/28905	0.0666667	19.866	8.48844	5.0308e-05	0.00120518	0.0007955	64011/13838/432530/12307	4
GO:0051952	regulation of amine transport	5/97	120/28905	0.0416667	12.4162	7.27175	5.38806e-05	0.00127674	0.000842733	20617/14812/20979/20910/12424	5
GO:0001956	positive regulation of neurotransmitter secretion	3/97	24/28905	0.125	37.2487	10.3086	7.04466e-05	0.0016364	0.00108014	20617/20979/20910	3
GO:0006906	vesicle fusion	5/97	127/28905	0.0393701	11.7319	7.03324	7.05605e-05	0.0016364	0.00108014	20617/12890/20614/20979/20910	5
GO:1990138	neuron projection extension	6/97	208/28905	0.0288462	8.59586	6.37967	7.40596e-05	0.00169947	0.00112177	17755/67891/56177/20979/68404/22129	6
GO:0090174	organelle membrane fusion	5/97	129/28905	0.0387597	11.55	6.96851	7.59873e-05	0.00172555	0.00113898	20617/12890/20614/20979/20910	5
GO:0015837	amine transport	5/97	130/28905	0.0384615	11.4611	6.93668	7.88184e-05	0.00174091	0.00114912	20617/14812/20979/20910/12424	5
GO:0034643	establishment of mitochondrion localization, microtubule-mediated	3/97	25/28905	0.12	35.7588	10.0889	7.98582e-05	0.00174091	0.00114912	17755/22187/18039	3
GO:0047497	mitochondrion transport along microtubule	3/97	25/28905	0.12	35.7588	10.0889	7.98582e-05	0.00174091	0.00114912	17755/22187/18039	3
GO:0048791	calcium ion-regulated exocytosis of neurotransmitter	3/97	25/28905	0.12	35.7588	10.0889	7.98582e-05	0.00174091	0.00114912	20614/20979/20910	3
GO:0030837	negative regulation of actin filament polymerization	4/97	68/28905	0.0588235	17.5288	7.91825	8.23112e-05	0.00177662	0.00117269	19241/19240/76709/14026	4
GO:0031334	positive regulation of protein-containing complex assembly	6/97	215/28905	0.027907	8.31599	6.24792	8.88595e-05	0.00189915	0.00125357	20617/17755/18754/76709/14026/12424	6
GO:0045744	negative regulation of G protein-coupled receptor signaling pathway	4/97	70/28905	0.0571429	17.028	7.79069	9.21981e-05	0.00195138	0.00128804	20617/19055/12323/11803	4
GO:0031109	microtubule polymerization or depolymerization	5/97	135/28905	0.037037	11.0367	6.78257	9.42137e-05	0.00197486	0.00130354	20617/17755/20262/56471/20257	5
GO:0034763	negative regulation of transmembrane transport	5/97	136/28905	0.0367647	10.9555	6.75272	9.75519e-05	0.00202536	0.00133688	12314/19055/18754/11735/52906	5
GO:0072659	protein localization to plasma membrane	7/97	317/28905	0.022082	6.58021	5.79691	9.86772e-05	0.0020294	0.00133954	12323/18195/12322/11735/11931/20910/55978	7
GO:0016082	synaptic vesicle priming	3/97	27/28905	0.111111	33.11	9.68604	0.000101065	0.00205909	0.00135914	20617/20614/20910	3
GO:0048639	positive regulation of developmental growth	6/97	221/28905	0.0271493	8.09022	6.13966	0.000103339	0.00207995	0.00137291	17755/67891/20979/17938/17260/26413	6
GO:0010959	regulation of metal ion transport	8/97	431/28905	0.0185615	5.53113	5.49958	0.000103998	0.00207995	0.00137291	12314/20617/19055/67972/18754/12322/11735/11931	8
GO:0045927	positive regulation of growth	7/97	323/28905	0.0216718	6.45798	5.72394	0.000110838	0.00218493	0.0014422	17755/67891/52906/20979/17938/17260/26413	7
GO:0022898	regulation of transmembrane transporter activity	6/97	224/28905	0.0267857	7.98187	6.08705	0.000111251	0.00218493	0.0014422	12314/20617/12794/11735/11931/17260	6
GO:0031345	negative regulation of cell projection organization	6/97	226/28905	0.0265487	7.91123	6.05252	0.000116787	0.00227318	0.00150045	19055/14812/13838/22129/14026/20257	6
GO:0006874	intracellular calcium ion homeostasis	7/97	328/28905	0.0213415	6.35954	5.66453	0.000121879	0.0023513	0.00155202	12314/20617/14812/67972/18754/12307/11931	7
GO:0001919	regulation of receptor recycling	3/97	30/28905	0.1	29.799	9.15767	0.000139262	0.00263992	0.00174252	20617/18195/14799	3
GO:0051590	positive regulation of neurotransmitter transport	3/97	30/28905	0.1	29.799	9.15767	0.000139262	0.00263992	0.00174252	20617/20979/20910	3
GO:0030833	regulation of actin filament polymerization	5/97	148/28905	0.0337838	10.0672	6.41714	0.000145126	0.00269833	0.00178108	19241/18754/19240/76709/14026	5
GO:0070588	calcium ion transmembrane transport	7/97	338/28905	0.0207101	6.17138	5.54934	0.000146649	0.00269833	0.00178108	12314/20617/19055/14812/67972/18754/11931	7
GO:0032409	regulation of transporter activity	6/97	236/28905	0.0254237	7.57601	5.886	0.000147843	0.00269833	0.00178108	12314/20617/12794/11735/11931/17260	6
GO:0030100	regulation of endocytosis	7/97	339/28905	0.020649	6.15318	5.53807	0.000149335	0.00269833	0.00178108	20617/19055/18195/11735/72961/52906/224671	7
GO:0046883	regulation of hormone secretion	7/97	339/28905	0.020649	6.15318	5.53807	0.000149335	0.00269833	0.00178108	19055/20614/18754/56205/54003/56455/20394	7
GO:0034341	response to type II interferon	5/97	149/28905	0.033557	9.99965	6.39091	0.00014977	0.00269833	0.00178108	20617/12322/20910/14026/22121	5
GO:0031623	receptor internalization	5/97	150/28905	0.0333333	9.93299	6.36494	0.000154526	0.00276121	0.00182258	20617/20614/18195/14799/52906	5
GO:1901880	negative regulation of protein depolymerization	4/97	82/28905	0.0487805	14.5361	7.1226	0.00017055	0.00302276	0.00199522	17755/76709/14026/20257	4
GO:0031503	protein-containing complex localization	6/97	245/28905	0.0244898	7.29771	5.74428	0.000181078	0.00318347	0.0021013	12794/20614/227580/12322/56455/55978	6
GO:0008045	motor neuron axon guidance	3/97	33/28905	0.0909091	27.09	8.70163	0.000185785	0.00324009	0.00213868	108699/13838/105689	3
GO:0055074	calcium ion homeostasis	7/97	354/28905	0.019774	5.89245	5.37435	0.000194657	0.00336787	0.00222302	12314/20617/14812/67972/18754/12307/11931	7
GO:0070507	regulation of microtubule cytoskeleton organization	5/97	159/28905	0.0314465	9.37074	6.14161	0.000202721	0.00346193	0.00228511	20617/17755/20262/56471/20257	5
GO:0051957	positive regulation of amino acid transport	3/97	34/28905	0.0882353	26.2932	8.5629	0.000203269	0.00346193	0.00228511	14812/20910/12424	3
GO:0032956	regulation of actin cytoskeleton organization	7/97	359/28905	0.0194986	5.81038	5.32185	0.000212022	0.00358301	0.00236503	19241/18754/19240/76709/14026/20301/17260	7
GO:0097120	receptor localization to synapse	4/97	87/28905	0.045977	13.7007	6.88435	0.000214285	0.00359339	0.00237188	12794/20614/227580/12322	4
GO:0051966	regulation of synaptic transmission, glutamatergic	4/97	88/28905	0.0454545	13.545	6.83904	0.000223915	0.00369799	0.00244092	14812/20979/20910/17260	4
GO:0072384	organelle transport along microtubule	4/97	88/28905	0.0454545	13.545	6.83904	0.000223915	0.00369799	0.00244092	17755/12794/22187/18039	4
GO:1904063	negative regulation of cation transmembrane transport	4/97	90/28905	0.0444444	13.244	6.75061	0.000244104	0.0040011	0.002641	12314/19055/18754/11735	4
GO:0008064	regulation of actin polymerization or depolymerization	5/97	168/28905	0.0297619	8.86874	5.93537	0.000261607	0.00425599	0.00280924	19241/18754/19240/76709/14026	5
GO:0043242	negative regulation of protein-containing complex disassembly	4/97	92/28905	0.0434783	12.9561	6.66494	0.00026557	0.00428846	0.00283067	17755/76709/14026/20257	4
GO:0022411	cellular component disassembly	8/97	496/28905	0.016129	4.80629	4.96161	0.000270202	0.00433118	0.00285887	17755/20262/18195/56471/13838/76709/14026/20257	8
GO:0051051	negative regulation of transport	8/97	497/28905	0.0160966	4.79661	4.95408	0.000273874	0.00435799	0.00287657	12314/20617/17755/19055/12794/18754/11735/52906	8
GO:0032886	regulation of microtubule-based process	6/97	266/28905	0.0225564	6.72157	5.43983	0.000281727	0.00445047	0.00293761	20617/17755/12794/20262/56471/20257	6
GO:0030832	regulation of actin filament length	5/97	171/28905	0.0292398	8.71315	5.87003	0.000283866	0.004452	0.00293862	19241/18754/19240/76709/14026	5
GO:0061025	membrane fusion	5/97	172/28905	0.0290698	8.66249	5.8486	0.000291596	0.00454056	0.00299708	20617/12890/20614/20979/20910	5
GO:0048284	organelle fusion	5/97	173/28905	0.0289017	8.61242	5.82735	0.000299484	0.00460971	0.00304272	20617/12890/20614/20979/20910	5
GO:0032273	positive regulation of protein polymerization	4/97	95/28905	0.0421053	12.5469	6.54132	0.000300265	0.00460971	0.00304272	17755/18754/76709/14026	4
GO:0099170	postsynaptic modulation of chemical synaptic transmission	3/97	39/28905	0.0769231	22.9223	7.94938	0.00030669	0.00465572	0.00307309	19055/64011/18039	3
GO:0030041	actin filament polymerization	5/97	174/28905	0.0287356	8.56292	5.80627	0.000307534	0.00465572	0.00307309	19241/18754/19240/76709/14026	5
GO:1901879	regulation of protein depolymerization	4/97	96/28905	0.0416667	12.4162	6.50134	0.00031252	0.00466639	0.00308014	17755/76709/14026/20257	4
GO:1904427	positive regulation of calcium ion transmembrane transport	4/97	96/28905	0.0416667	12.4162	6.50134	0.00031252	0.00466639	0.00308014	12314/20617/19055/11931	4
GO:0007626	locomotory behavior	6/97	273/28905	0.021978	6.54922	5.34559	0.000323595	0.0047989	0.0031676	20617/20614/18754/13838/12307/224671	6
GO:0006865	amino acid transport	5/97	180/28905	0.0277778	8.27749	5.68324	0.00035933	0.00529284	0.00349363	20617/14812/72961/20910/12424	5
GO:0034766	negative regulation of monoatomic ion transmembrane transport	4/97	100/28905	0.04	11.9196	6.34718	0.000365142	0.00530673	0.0035028	12314/19055/18754/11735	4
GO:0035418	protein localization to synapse	4/97	100/28905	0.04	11.9196	6.34718	0.000365142	0.00530673	0.0035028	20614/227580/12322/224997	4
GO:0032890	regulation of organic acid transport	4/97	102/28905	0.0392157	11.6859	6.27335	0.000393699	0.00568387	0.00375174	20617/14812/20910/12424	4
GO:1903169	regulation of calcium ion transmembrane transport	5/97	184/28905	0.0271739	8.09755	5.60435	0.000397357	0.00569894	0.00376168	12314/20617/19055/18754/11931	5
GO:0071248	cellular response to metal ion	5/97	185/28905	0.027027	8.05378	5.585	0.000407321	0.00576598	0.00380593	20617/11735/20979/17260/26413	5
GO:1902905	positive regulation of supramolecular fiber organization	5/97	185/28905	0.027027	8.05378	5.585	0.000407321	0.00576598	0.00380593	17755/18754/76709/14026/20257	5
GO:0048588	developmental cell growth	6/97	289/28905	0.0207612	6.18664	5.14208	0.000437656	0.00612358	0.00404198	17755/67891/56177/20979/68404/22129	6
GO:0046879	hormone secretion	7/97	405/28905	0.017284	5.15044	4.88098	0.000438201	0.00612358	0.00404198	19055/20614/18754/56205/54003/56455/20394	7
GO:0060560	developmental growth involved in morphogenesis	6/97	290/28905	0.0206897	6.1653	5.12987	0.000445707	0.0061888	0.00408502	17755/67891/56177/20979/68404/22129	6
GO:0032970	regulation of actin filament-based process	7/97	409/28905	0.0171149	5.10007	4.84584	0.000464588	0.00641014	0.00423112	19241/18754/19240/76709/14026/20301/17260	7
GO:0009914	hormone transport	7/97	413/28905	0.0169492	5.05067	4.81115	0.00049223	0.0066733	0.00440483	19055/20614/18754/56205/54003/56455/20394	7
GO:0099525	presynaptic dense core vesicle exocytosis	2/97	10/28905	0.2	59.5979	10.7542	0.000492844	0.0066733	0.00440483	20614/20910	2
GO:2000987	positive regulation of behavioral fear response	2/97	10/28905	0.2	59.5979	10.7542	0.000492844	0.0066733	0.00440483	12424/17260	2
GO:0051495	positive regulation of cytoskeleton organization	5/97	197/28905	0.0253807	7.56319	5.36358	0.000542189	0.00725136	0.00478638	17755/18754/76709/14026/20257	5
GO:0051650	establishment of vesicle localization	5/97	197/28905	0.0253807	7.56319	5.36358	0.000542189	0.00725136	0.00478638	20617/12794/20614/52906/20910	5
GO:0097553	calcium ion transmembrane import into cytosol	5/97	198/28905	0.0252525	7.52499	5.34598	0.000554774	0.00737443	0.00486762	12314/20617/19055/14812/18754	5
GO:0099601	regulation of neurotransmitter receptor activity	3/97	48/28905	0.0625	18.6244	7.09115	0.000567875	0.00750283	0.00495238	12794/224997/17260	3
GO:0030516	regulation of axon extension	4/97	113/28905	0.0353982	10.5483	5.90117	0.000579977	0.00761656	0.00502745	17755/67891/56177/22129	4
GO:0008154	actin polymerization or depolymerization	5/97	201/28905	0.0248756	7.41268	5.29389	0.000593849	0.00775205	0.00511687	19241/18754/19240/76709/14026	5
GO:0005513	detection of calcium ion	2/97	11/28905	0.181818	54.1799	10.2364	0.000601048	0.00775316	0.00511761	12314/20979	2
GO:1903367	positive regulation of fear response	2/97	11/28905	0.181818	54.1799	10.2364	0.000601048	0.00775316	0.00511761	12424/17260	2
GO:0031111	negative regulation of microtubule polymerization or depolymerization	3/97	50/28905	0.06	17.8794	6.93169	0.000640406	0.00818467	0.00540243	20617/17755/20257	3
GO:0034248	regulation of amide metabolic process	7/97	432/28905	0.0162037	4.82854	4.65229	0.000642008	0.00818467	0.00540243	20617/104001/13803/13838/22121/11803/26413	7
GO:0050905	neuromuscular process	5/97	206/28905	0.0242718	7.23276	5.20941	0.000663522	0.00840975	0.00555101	12323/14812/268859/105689/18039	5
GO:0042989	sequestering of actin monomers	2/97	12/28905	0.166667	49.6649	9.78405	0.000719681	0.00896516	0.00591761	19241/19240	2
GO:0051901	positive regulation of mitochondrial depolarization	2/97	12/28905	0.166667	49.6649	9.78405	0.000719681	0.00896516	0.00591761	56772/12424	2
GO:0099011	neuronal dense core vesicle exocytosis	2/97	12/28905	0.166667	49.6649	9.78405	0.000719681	0.00896516	0.00591761	20614/20910	2
GO:0031396	regulation of protein ubiquitination	5/97	211/28905	0.0236967	7.06137	5.12772	0.000739147	0.00915534	0.00604314	12069/20115/18754/105689/22187	5
GO:0001881	receptor recycling	3/97	53/28905	0.0566038	16.8673	6.70907	0.000759865	0.00925422	0.00610841	20617/18195/14799	3
GO:0008089	anterograde axonal transport	3/97	53/28905	0.0566038	16.8673	6.70907	0.000759865	0.00925422	0.00610841	12794/11735/18039	3
GO:1903170	negative regulation of calcium ion transmembrane transport	3/97	53/28905	0.0566038	16.8673	6.70907	0.000759865	0.00925422	0.00610841	12314/19055/18754	3
GO:0033555	multicellular organismal response to stress	4/97	122/28905	0.0327869	9.77015	5.63284	0.000773199	0.00931257	0.00614692	19055/14812/12424/17260	4
GO:0071346	cellular response to type II interferon	4/97	122/28905	0.0327869	9.77015	5.63284	0.000773199	0.00931257	0.00614692	12322/20910/14026/22121	4
GO:0032412	regulation of monoatomic ion transmembrane transporter activity	5/97	214/28905	0.0233645	6.96238	5.07998	0.00078751	0.00943281	0.00622629	12314/12794/11735/11931/17260	5
GO:0003254	regulation of membrane depolarization	3/97	54/28905	0.0555556	16.555	6.63887	0.000802614	0.00956119	0.00631103	56772/11735/12424	3
GO:0008306	associative learning	4/97	124/28905	0.0322581	9.61257	5.57698	0.000821624	0.00973446	0.0064254	20614/14812/12424/55978	4
GO:0031113	regulation of microtubule polymerization	3/97	55/28905	0.0545455	16.254	6.57052	0.000846862	0.00988508	0.00652482	20617/17755/20257	3
GO:0016358	dendrite development	6/97	328/28905	0.0182927	5.45103	4.70433	0.00084794	0.00988508	0.00652482	17755/19055/12323/12322/13838/17260	6
GO:1904062	regulation of monoatomic cation transmembrane transport	6/97	328/28905	0.0182927	5.45103	4.70433	0.00084794	0.00988508	0.00652482	12314/20617/19055/18754/11735/11931	6
GO:0007519	skeletal muscle tissue development	5/97	218/28905	0.0229358	6.83463	5.01773	0.000855624	0.0099216	0.00654893	19055/268859/17263/17938/17260	5
GO:0051648	vesicle localization	5/97	219/28905	0.0228311	6.80342	5.00241	0.000873319	0.0100732	0.00664899	20617/12794/20614/52906/20910	5
GO:0007018	microtubule-based movement	7/97	458/28905	0.0152838	4.55443	4.44931	0.000903366	0.0103649	0.00684156	17755/12794/11735/56455/22187/18039/55978	7
GO:0009566	fertilization	5/97	221/28905	0.0226244	6.74185	4.97206	0.000909523	0.0103809	0.00685213	12323/54003/15081/20910/11674	5
GO:0061387	regulation of extent of cell growth	4/97	129/28905	0.0310078	9.23999	5.4427	0.000951995	0.0108091	0.00713475	17755/67891/56177/22129	4
GO:0017157	regulation of exocytosis	5/97	225/28905	0.0222222	6.62199	4.91247	0.000985274	0.010998	0.00725941	20617/18195/20979/20910/20977	5
GO:0051280	negative regulation of release of sequestered calcium ion into cytosol	2/97	14/28905	0.142857	42.57	9.02756	0.000987954	0.010998	0.00725941	12314/18754	2
GO:2000822	regulation of behavioral fear response	2/97	14/28905	0.142857	42.57	9.02756	0.000987954	0.010998	0.00725941	12424/17260	2
GO:0001662	behavioral fear response	3/97	58/28905	0.0517241	15.4133	6.37579	0.000988809	0.010998	0.00725941	14812/12424/17260	3
GO:0002209	behavioral defense response	3/97	59/28905	0.0508475	15.152	6.31408	0.00103926	0.0114424	0.00755273	14812/12424/17260	3
GO:0030838	positive regulation of actin filament polymerization	3/97	59/28905	0.0508475	15.152	6.31408	0.00103926	0.0114424	0.00755273	18754/76709/14026	3
GO:1902414	protein localization to cell junction	4/97	133/28905	0.0300752	8.9621	5.34043	0.00106628	0.0116352	0.00768	20614/227580/12322/224997	4
GO:0001822	kidney development	6/97	343/28905	0.0174927	5.21265	4.55424	0.00106745	0.0116352	0.00768	19055/70350/13838/12307/17260/55978	6
GO:0060538	skeletal muscle organ development	5/97	230/28905	0.0217391	6.47804	4.84	0.00108644	0.0117152	0.00773285	19055/268859/17263/17938/17260	5
GO:0032892	positive regulation of organic acid transport	3/97	60/28905	0.05	14.8995	6.25385	0.00109131	0.0117152	0.00773285	14812/20910/12424	3
GO:0014812	muscle cell migration	4/97	134/28905	0.0298507	8.89521	5.31554	0.00109629	0.0117152	0.00773285	19241/76709/17938/17260	4
GO:0060996	dendritic spine development	4/97	134/28905	0.0298507	8.89521	5.31554	0.00109629	0.0117152	0.00773285	12323/12322/13838/17260	4
GO:0007416	synapse assembly	5/97	231/28905	0.021645	6.44999	4.82576	0.00110757	0.0117519	0.00775706	20617/14799/227580/105689/17260	5
GO:0043244	regulation of protein-containing complex disassembly	4/97	135/28905	0.0296296	8.82932	5.2909	0.00112689	0.0117519	0.00775706	17755/76709/14026/20257	4
GO:0031115	negative regulation of microtubule polymerization	2/97	15/28905	0.133333	39.732	8.70662	0.00113746	0.0117519	0.00775706	20617/20257	2
GO:0032026	response to magnesium ion	2/97	15/28905	0.133333	39.732	8.70662	0.00113746	0.0117519	0.00775706	20617/11735	2
GO:0035845	photoreceptor cell outer segment organization	2/97	15/28905	0.133333	39.732	8.70662	0.00113746	0.0117519	0.00775706	52906/55978	2
GO:1903365	regulation of fear response	2/97	15/28905	0.133333	39.732	8.70662	0.00113746	0.0117519	0.00775706	12424/17260	2
GO:1990504	dense core granule exocytosis	2/97	15/28905	0.133333	39.732	8.70662	0.00113746	0.0117519	0.00775706	20614/20910	2
GO:0099171	presynaptic modulation of chemical synaptic transmission	3/97	63/28905	0.047619	14.19	6.08149	0.00125725	0.0129283	0.00853358	18754/432530/68404	3
GO:0051284	positive regulation of sequestering of calcium ion	2/97	16/28905	0.125	37.2487	8.41578	0.00129711	0.0132756	0.00876279	12314/18754	2
GO:0048278	vesicle docking	3/97	64/28905	0.046875	13.9683	6.02664	0.00131589	0.0134049	0.00884814	12322/20979/20910	3
GO:0048675	axon extension	4/97	141/28905	0.0283688	8.45361	5.14825	0.00132317	0.0134163	0.00885568	17755/67891/56177/22129	4
GO:0072001	renal system development	6/97	359/28905	0.0167131	4.98033	4.40354	0.00134721	0.0135968	0.00897483	19055/70350/13838/12307/17260/55978	6
GO:0043271	negative regulation of monoatomic ion transport	4/97	142/28905	0.028169	8.39408	5.1253	0.00135806	0.0136432	0.0090054	12314/19055/18754/11735	4
GO:0042596	fear response	3/97	65/28905	0.0461538	13.7534	5.973	0.00137623	0.0137623	0.00908404	14812/12424/17260	3
GO:0050767	regulation of neurogenesis	7/97	494/28905	0.01417	4.22253	4.19204	0.00139663	0.0139025	0.00917659	17755/19055/67891/12323/13838/18039/22129	7
GO:0001921	positive regulation of receptor recycling	2/97	17/28905	0.117647	35.0576	8.15057	0.00146685	0.0145351	0.00959418	20617/18195	2
GO:0034765	regulation of monoatomic ion transmembrane transport	6/97	366/28905	0.0163934	4.88508	4.34039	0.00148589	0.0146182	0.00964901	12314/20617/19055/18754/11735/11931	6
GO:1903320	regulation of protein modification by small protein conjugation or removal	5/97	247/28905	0.0202429	6.03218	4.60882	0.00148867	0.0146182	0.00964901	12069/20115/18754/105689/22187	5
GO:0098930	axonal transport	3/97	67/28905	0.0447761	13.3428	5.86918	0.00150206	0.0146182	0.00964901	12794/11735/18039	3
GO:1903539	protein localization to postsynaptic membrane	3/97	67/28905	0.0447761	13.3428	5.86918	0.00150206	0.0146182	0.00964901	20614/227580/12322	3
GO:0051592	response to calcium ion	4/97	147/28905	0.0272109	8.10856	5.01383	0.00154219	0.0149421	0.00986278	12314/19055/20979/17260	4
GO:0062237	protein localization to postsynapse	3/97	68/28905	0.0441176	13.1466	5.81892	0.00156758	0.0151209	0.00998083	20614/227580/12322	3
GO:1901873	regulation of post-translational protein modification	5/97	252/28905	0.0198413	5.91249	4.54491	0.00162545	0.0156101	0.0103037	12069/20115/18754/105689/22187	5
GO:0032835	glomerulus development	3/97	70/28905	0.0428571	12.771	5.7215	0.00170395	0.0162922	0.0107539	19055/70350/17260	3
GO:0071241	cellular response to inorganic substance	5/97	256/28905	0.0195312	5.82011	4.49501	0.00174137	0.0165772	0.0109421	20617/11735/20979/17260/26413	5
GO:0032410	negative regulation of transporter activity	3/97	71/28905	0.0422535	12.5911	5.67427	0.00177482	0.0166772	0.0110081	12314/20617/11735	3
GO:0051926	negative regulation of calcium ion transport	3/97	71/28905	0.0422535	12.5911	5.67427	0.00177482	0.0166772	0.0110081	12314/19055/18754	3
GO:0140115	export across plasma membrane	3/97	71/28905	0.0422535	12.5911	5.67427	0.00177482	0.0166772	0.0110081	12314/67972/11931	3
GO:1904064	positive regulation of cation transmembrane transport	4/97	153/28905	0.0261438	7.79058	4.88683	0.00178528	0.0167034	0.0110254	12314/20617/19055/11931	4
GO:0031340	positive regulation of vesicle fusion	2/97	19/28905	0.105263	31.3673	7.68331	0.00183631	0.0167816	0.011077	20617/20979	2
GO:0031630	regulation of synaptic vesicle fusion to presynaptic active zone membrane	2/97	19/28905	0.105263	31.3673	7.68331	0.00183631	0.0167816	0.011077	12890/20979	2
GO:0035235	ionotropic glutamate receptor signaling pathway	2/97	19/28905	0.105263	31.3673	7.68331	0.00183631	0.0167816	0.011077	14812/12322	2
GO:0045956	positive regulation of calcium ion-dependent exocytosis	2/97	19/28905	0.105263	31.3673	7.68331	0.00183631	0.0167816	0.011077	20979/20910	2
GO:1901632	regulation of synaptic vesicle membrane organization	2/97	19/28905	0.105263	31.3673	7.68331	0.00183631	0.0167816	0.011077	12890/20979	2
GO:0032507	maintenance of protein location in cell	3/97	72/28905	0.0416667	12.4162	5.62798	0.00184752	0.0167816	0.011077	19241/19240/11735	3
GO:0050885	neuromuscular process controlling balance	3/97	72/28905	0.0416667	12.4162	5.62798	0.00184752	0.0167816	0.011077	12323/268859/18039	3
GO:2001244	positive regulation of intrinsic apoptotic signaling pathway	3/97	73/28905	0.0410959	12.2462	5.5826	0.00192204	0.0173861	0.011476	20115/22187/20747	3
GO:0072073	kidney epithelium development	4/97	157/28905	0.0254777	7.59209	4.80593	0.00196136	0.0176685	0.0116624	70350/13838/12307/17260	4
GO:0051480	regulation of cytosolic calcium ion concentration	3/97	74/28905	0.0405405	12.0807	5.53809	0.00199841	0.0179282	0.0118338	14812/67972/12307	3
GO:0090257	regulation of muscle system process	5/97	265/28905	0.0188679	5.62245	4.38649	0.00202424	0.0180416	0.0119087	12314/19055/67972/11931/17260	5
GO:0036120	cellular response to platelet-derived growth factor stimulus	2/97	20/28905	0.1	29.799	7.47591	0.00203589	0.0180416	0.0119087	18754/76709	2
GO:0038166	angiotensin-activated signaling pathway	2/97	20/28905	0.1	29.799	7.47591	0.00203589	0.0180416	0.0119087	19055/12322	2
GO:0030073	insulin secretion	5/97	267/28905	0.0187266	5.58033	4.36304	0.0020914	0.0184585	0.0121839	19055/20614/18754/56205/56455	5
GO:0090150	establishment of protein localization to membrane	5/97	268/28905	0.0186567	5.55951	4.35141	0.00212559	0.0186846	0.0123331	20614/18195/11735/76709/17938	5
GO:0017156	calcium-ion regulated exocytosis	3/97	77/28905	0.038961	11.61	5.40955	0.00223879	0.0196007	0.0129378	20614/20979/20910	3
GO:0006898	receptor-mediated endocytosis	5/97	273/28905	0.018315	5.45769	4.29411	0.00230267	0.0200793	0.0132537	20617/20614/18195/14799/52906	5
GO:0072006	nephron development	4/97	165/28905	0.0242424	7.22399	4.65239	0.00234896	0.0204013	0.0134662	19055/70350/12307/17260	4
GO:0034767	positive regulation of monoatomic ion transmembrane transport	4/97	169/28905	0.0236686	7.05301	4.57941	0.00256123	0.0220226	0.0145364	12314/20617/19055/11931	4
GO:0031397	negative regulation of protein ubiquitination	3/97	81/28905	0.037037	11.0367	5.24883	0.00258614	0.0220226	0.0145364	12069/20115/18754	3
GO:0043112	receptor metabolic process	3/97	81/28905	0.037037	11.0367	5.24883	0.00258614	0.0220226	0.0145364	20617/18195/14799	3
GO:0051279	regulation of release of sequestered calcium ion into cytosol	3/97	81/28905	0.037037	11.0367	5.24883	0.00258614	0.0220226	0.0145364	12314/20617/18754	3
GO:0140056	organelle localization by membrane tethering	3/97	81/28905	0.037037	11.0367	5.24883	0.00258614	0.0220226	0.0145364	12322/20979/20910	3
GO:0110053	regulation of actin filament organization	5/97	283/28905	0.0176678	5.26484	4.18364	0.00268875	0.0225818	0.0149055	19241/18754/19240/76709/14026	5
GO:0036119	response to platelet-derived growth factor	2/97	23/28905	0.0869565	25.9121	6.93537	0.00269325	0.0225818	0.0149055	18754/76709	2
GO:0090128	regulation of synapse maturation	2/97	23/28905	0.0869565	25.9121	6.93537	0.00269325	0.0225818	0.0149055	12323/18039	2
GO:2000311	regulation of AMPA receptor activity	2/97	23/28905	0.0869565	25.9121	6.93537	0.00269325	0.0225818	0.0149055	12794/17260	2
GO:0007338	single fertilization	4/97	172/28905	0.0232558	6.92999	4.52623	0.00272884	0.0227926	0.0150446	12323/15081/20910/11674	4
GO:0010640	regulation of platelet-derived growth factor receptor signaling pathway	2/97	24/28905	0.0833333	24.8325	6.77762	0.00293168	0.0241172	0.015919	20617/55978	2
GO:0045838	positive regulation of membrane potential	2/97	24/28905	0.0833333	24.8325	6.77762	0.00293168	0.0241172	0.015919	14799/11735	2
GO:0048643	positive regulation of skeletal muscle tissue development	2/97	24/28905	0.0833333	24.8325	6.77762	0.00293168	0.0241172	0.015919	17938/17260	2
GO:0051900	regulation of mitochondrial depolarization	2/97	24/28905	0.0833333	24.8325	6.77762	0.00293168	0.0241172	0.015919	56772/12424	2
GO:2001235	positive regulation of apoptotic signaling pathway	4/97	176/28905	0.0227273	6.77249	4.45726	0.00296381	0.0242899	0.016033	12323/20115/22187/20747	4
GO:0008088	axo-dendritic transport	3/97	86/28905	0.0348837	10.395	5.06307	0.00306481	0.0250235	0.0165172	12794/11735/18039	3
GO:0022406	membrane docking	3/97	87/28905	0.0344828	10.2755	5.02775	0.00316661	0.0257583	0.0170022	12322/20979/20910	3
GO:0061162	establishment of monopolar cell polarity	2/97	25/28905	0.08	23.8392	6.62918	0.00317967	0.0257683	0.0170088	17755/55978	2
GO:1902117	positive regulation of organelle assembly	3/97	88/28905	0.0340909	10.1587	4.99299	0.00327047	0.026406	0.0174298	56455/76709/55978	3
GO:0046785	microtubule polymerization	3/97	89/28905	0.0337079	10.0446	4.95879	0.0033764	0.0270609	0.017862	20617/17755/20257	3
GO:0051262	protein tetramerization	3/97	89/28905	0.0337079	10.0446	4.95879	0.0033764	0.0270609	0.017862	20617/14812/14026	3
GO:0030859	polarized epithelial cell differentiation	2/97	26/28905	0.0769231	22.9223	6.48918	0.00343714	0.0273466	0.0180506	52906/55978	2
GO:0061339	establishment or maintenance of monopolar cell polarity	2/97	26/28905	0.0769231	22.9223	6.48918	0.00343714	0.0273466	0.0180506	17755/55978	2
GO:0009306	protein secretion	6/97	438/28905	0.0136986	4.08205	3.7715	0.00362673	0.0287501	0.018977	19055/20614/18754/56205/56455/52906	6
GO:0035592	establishment of protein localization to extracellular region	6/97	439/28905	0.0136674	4.07275	3.76448	0.00366721	0.0288595	0.0190492	19055/20614/18754/56205/56455/52906	6
GO:0010922	positive regulation of phosphatase activity	2/97	27/28905	0.0740741	22.0733	6.35681	0.00370402	0.0288595	0.0190492	12314/17260	2
GO:0016486	peptide hormone processing	2/97	27/28905	0.0740741	22.0733	6.35681	0.00370402	0.0288595	0.0190492	30052/20394	2
GO:0051016	barbed-end actin filament capping	2/97	27/28905	0.0740741	22.0733	6.35681	0.00370402	0.0288595	0.0190492	76709/14026	2
GO:1903321	negative regulation of protein modification by small protein conjugation or removal	3/97	92/28905	0.0326087	9.71706	4.85935	0.00370673	0.0288595	0.0190492	12069/20115/18754	3
GO:0009150	purine ribonucleotide metabolic process	6/97	441/28905	0.0136054	4.05428	3.7505	0.00374918	0.0290861	0.0191988	20617/432530/11931/11964/11674/11966	6
GO:0071692	protein localization to extracellular region	6/97	445/28905	0.0134831	4.01784	3.72278	0.00391719	0.0302818	0.019988	19055/20614/18754/56205/56455/52906	6
GO:0018105	peptidyl-serine phosphorylation	5/97	310/28905	0.016129	4.80629	3.90972	0.00396388	0.0304455	0.0200961	20617/12323/18754/12322/26413	5
GO:0032253	dense core granule localization	2/97	28/28905	0.0714286	21.285	6.2314	0.00398026	0.0304455	0.0200961	20614/20910	2
GO:1900242	regulation of synaptic vesicle endocytosis	2/97	28/28905	0.0714286	21.285	6.2314	0.00398026	0.0304455	0.0200961	72961/224671	2
GO:0007612	learning	4/97	192/28905	0.0208333	6.20812	4.20146	0.0040422	0.0308112	0.0203375	20614/14812/12424/55978	4
GO:0003012	muscle system process	6/97	449/28905	0.013363	3.98204	3.69538	0.00409073	0.0310724	0.0205099	12314/19055/67972/11931/17260/11674	6
GO:0048813	dendrite morphogenesis	4/97	193/28905	0.0207254	6.17595	4.18645	0.0041173	0.0311657	0.0205714	19055/12323/12322/13838	4
GO:0021954	central nervous system neuron development	3/97	96/28905	0.03125	9.31218	4.73363	0.00417689	0.0313987	0.0207253	13838/105689/22187	3
GO:1901874	negative regulation of post-translational protein modification	3/97	96/28905	0.03125	9.31218	4.73363	0.00417689	0.0313987	0.0207253	12069/20115/18754	3
GO:0051291	protein heterooligomerization	2/97	29/28905	0.0689655	20.551	6.11235	0.00426579	0.0316642	0.0209005	14812/20979	2
GO:1901863	positive regulation of muscle tissue development	2/97	29/28905	0.0689655	20.551	6.11235	0.00426579	0.0316642	0.0209005	17938/17260	2
GO:1904385	cellular response to angiotensin	2/97	29/28905	0.0689655	20.551	6.11235	0.00426579	0.0316642	0.0209005	19055/12322	2
GO:0046887	positive regulation of hormone secretion	4/97	195/28905	0.0205128	6.11261	4.15673	0.00427031	0.0316642	0.0209005	20614/18754/54003/56455	4
GO:0031647	regulation of protein stability	5/97	318/28905	0.0157233	4.68537	3.83459	0.00441296	0.032589	0.0215109	20617/20115/13838/11931/20910	5
GO:0045185	maintenance of protein location	3/97	98/28905	0.0306122	9.12213	4.6735	0.00442492	0.032589	0.0215109	19241/19240/11735	3
GO:0043523	regulation of neuron apoptotic process	5/97	320/28905	0.015625	4.65609	3.8162	0.00453067	0.0330298	0.0218019	20617/22187/18039/20910/17260	5
GO:0014033	neural crest cell differentiation	3/97	99/28905	0.030303	9.02999	4.64408	0.00455222	0.0330298	0.0218019	20115/17260/26413	3
GO:0048814	regulation of dendrite morphogenesis	3/97	99/28905	0.030303	9.02999	4.64408	0.00455222	0.0330298	0.0218019	19055/12323/13838	3
GO:0060045	positive regulation of cardiac muscle cell proliferation	2/97	30/28905	0.0666667	19.866	5.99912	0.00456054	0.0330298	0.0218019	17260/26413	2
GO:0090314	positive regulation of protein targeting to membrane	2/97	30/28905	0.0666667	19.866	5.99912	0.00456054	0.0330298	0.0218019	11735/76709	2
GO:0018209	peptidyl-serine modification	5/97	321/28905	0.0155763	4.64158	3.80706	0.00459036	0.0330768	0.0218329	20617/12323/18754/12322/26413	5
GO:0009259	ribonucleotide metabolic process	6/97	460/28905	0.0130435	3.88682	3.62163	0.00459737	0.0330768	0.0218329	20617/432530/11931/11964/11674/11966	6
GO:0030072	peptide hormone secretion	5/97	322/28905	0.015528	4.62717	3.79796	0.00465061	0.0333498	0.0220131	19055/20614/18754/56205/56455	5
GO:0045807	positive regulation of endocytosis	4/97	201/28905	0.0199005	5.93014	4.07	0.0047523	0.0339673	0.0224207	20617/19055/18195/52906	4
GO:0050772	positive regulation of axonogenesis	3/97	101/28905	0.029703	8.85118	4.58646	0.00481343	0.0342917	0.0226349	17755/67891/18039	3
GO:0070482	response to oxygen levels	5/97	325/28905	0.0153846	4.58446	3.77088	0.00483473	0.0343188	0.0226527	14812/18754/13838/11931/11964	5
GO:0051882	mitochondrial depolarization	2/97	31/28905	0.0645161	19.2251	5.89124	0.00486445	0.0343188	0.0226527	56772/12424	2
GO:1901021	positive regulation of calcium ion transmembrane transporter activity	2/97	31/28905	0.0645161	19.2251	5.89124	0.00486445	0.0343188	0.0226527	12314/11931	2
GO:0050821	protein stabilization	4/97	204/28905	0.0196078	5.84294	4.02794	0.00500648	0.0352069	0.0232389	20115/13838/11931/20910	4
GO:0042274	ribosomal small subunit biogenesis	3/97	103/28905	0.0291262	8.67931	4.53041	0.00508352	0.0352715	0.0232815	20115/20116/20085	3
GO:0045921	positive regulation of exocytosis	3/97	103/28905	0.0291262	8.67931	4.53041	0.00508352	0.0352715	0.0232815	20617/20979/20910	3
GO:0002790	peptide secretion	5/97	330/28905	0.0151515	4.515	3.72646	0.00515304	0.0352715	0.0232815	19055/20614/18754/56205/56455	5
GO:0050769	positive regulation of neurogenesis	5/97	330/28905	0.0151515	4.515	3.72646	0.00515304	0.0352715	0.0232815	17755/67891/12323/13838/18039	5
GO:0021952	central nervous system projection neuron axonogenesis	2/97	32/28905	0.0625	18.6244	5.78829	0.00517746	0.0352715	0.0232815	13838/105689	2
GO:0045724	positive regulation of cilium assembly	2/97	32/28905	0.0625	18.6244	5.78829	0.00517746	0.0352715	0.0232815	56455/55978	2
GO:0048641	regulation of skeletal muscle tissue development	2/97	32/28905	0.0625	18.6244	5.78829	0.00517746	0.0352715	0.0232815	17938/17260	2
GO:1900273	positive regulation of long-term synaptic potentiation	2/97	32/28905	0.0625	18.6244	5.78829	0.00517746	0.0352715	0.0232815	64011/432530	2
GO:1902683	regulation of receptor localization to synapse	2/97	32/28905	0.0625	18.6244	5.78829	0.00517746	0.0352715	0.0232815	12794/12322	2
GO:1990806	ligand-gated ion channel signaling pathway	2/97	32/28905	0.0625	18.6244	5.78829	0.00517746	0.0352715	0.0232815	14812/12322	2
GO:0019693	ribose phosphate metabolic process	6/97	474/28905	0.0126582	3.77202	3.531	0.00530747	0.0360445	0.0237918	20617/432530/11931/11964/11674/11966	6
GO:0050708	regulation of protein secretion	5/97	333/28905	0.015015	4.47432	3.70024	0.00535102	0.0361716	0.0238757	19055/18754/56205/56455/52906	5
GO:0001764	neuron migration	4/97	208/28905	0.0192308	5.73057	3.97315	0.00535937	0.0361716	0.0238757	12323/12322/12424/17260	4
GO:0042692	muscle cell differentiation	6/97	476/28905	0.012605	3.75617	3.51834	0.00541513	0.0364351	0.0240496	19241/19055/15081/17938/17260/55978	6
GO:0000462	maturation of SSU-rRNA from tricistronic rRNA transcript (SSU-rRNA, 5.8S rRNA, LSU-rRNA)	2/97	33/28905	0.0606061	18.06	5.68991	0.0054995	0.0364405	0.0240532	20116/20085	2
GO:0003299	muscle hypertrophy in response to stress	2/97	33/28905	0.0606061	18.06	5.68991	0.0054995	0.0364405	0.0240532	19055/17260	2
GO:0014898	cardiac muscle hypertrophy in response to stress	2/97	33/28905	0.0606061	18.06	5.68991	0.0054995	0.0364405	0.0240532	19055/17260	2
GO:1901798	positive regulation of signal transduction by p53 class mediator	2/97	33/28905	0.0606061	18.06	5.68991	0.0054995	0.0364405	0.0240532	20115/22187	2
GO:2001014	regulation of skeletal muscle cell differentiation	2/97	33/28905	0.0606061	18.06	5.68991	0.0054995	0.0364405	0.0240532	268859/17260	2
GO:0021953	central nervous system neuron differentiation	4/97	210/28905	0.0190476	5.67599	3.94629	0.00554191	0.0366102	0.0241652	13838/105689/22187/58208	4
GO:0014910	regulation of smooth muscle cell migration	3/97	107/28905	0.0280374	8.35485	4.42276	0.00565071	0.0372162	0.0245652	19241/76709/17260	3
GO:0097061	dendritic spine organization	3/97	108/28905	0.0277778	8.27749	4.39671	0.00579819	0.0377167	0.0248956	12323/14812/13838	3
GO:0043524	negative regulation of neuron apoptotic process	4/97	213/28905	0.0187793	5.59605	3.90663	0.00582343	0.0377167	0.0248956	20617/18039/20910/17260	4
GO:0014887	cardiac muscle adaptation	2/97	34/28905	0.0588235	17.5288	5.59575	0.00583052	0.0377167	0.0248956	19055/17260	2
GO:0032252	secretory granule localization	2/97	34/28905	0.0588235	17.5288	5.59575	0.00583052	0.0377167	0.0248956	20614/20910	2
GO:0140448	signaling receptor ligand precursor processing	2/97	34/28905	0.0588235	17.5288	5.59575	0.00583052	0.0377167	0.0248956	30052/20394	2
GO:1990776	response to angiotensin	2/97	34/28905	0.0588235	17.5288	5.59575	0.00583052	0.0377167	0.0248956	19055/12322	2
GO:0120032	regulation of plasma membrane bounded cell projection assembly	4/97	214/28905	0.0186916	5.5699	3.89358	0.00591935	0.0381369	0.025173	56455/76709/14026/55978	4
GO:0050795	regulation of behavior	3/97	109/28905	0.0275229	8.20155	4.37101	0.00594796	0.0381369	0.025173	52906/12424/17260	3
GO:0051899	membrane depolarization	3/97	109/28905	0.0275229	8.20155	4.37101	0.00594796	0.0381369	0.025173	56772/11735/12424	3
GO:1905475	regulation of protein localization to membrane	4/97	215/28905	0.0186047	5.54399	3.88061	0.00601632	0.0384621	0.0253876	12323/12322/11735/76709	4
GO:0031112	positive regulation of microtubule polymerization or depolymerization	2/97	35/28905	0.0571429	17.028	5.50551	0.00617044	0.0391034	0.0258109	17755/20257	2
GO:1902253	regulation of intrinsic apoptotic signaling pathway by p53 class mediator	2/97	35/28905	0.0571429	17.028	5.50551	0.00617044	0.0391034	0.0258109	20115/22187	2
GO:2001258	negative regulation of cation channel activity	2/97	35/28905	0.0571429	17.028	5.50551	0.00617044	0.0391034	0.0258109	12314/11735	2
GO:0060491	regulation of cell projection assembly	4/97	217/28905	0.0184332	5.4929	3.85491	0.00621343	0.0392617	0.0259154	56455/76709/14026/55978	4
GO:1901653	cellular response to peptide	5/97	346/28905	0.0144509	4.30621	3.59009	0.00627148	0.039514	0.0260819	19055/67972/12322/13838/26413	5
GO:0008344	adult locomotory behavior	3/97	112/28905	0.0267857	7.98187	4.29581	0.00641112	0.0401616	0.0265094	20617/13838/224671	3
GO:0035303	regulation of dephosphorylation	3/97	112/28905	0.0267857	7.98187	4.29581	0.00641112	0.0401616	0.0265094	12314/56205/17260	3
GO:0015833	peptide transport	5/97	351/28905	0.014245	4.24487	3.54916	0.00665346	0.0415603	0.0274326	19055/20614/18754/56205/56455	5
GO:0050796	regulation of insulin secretion	4/97	222/28905	0.018018	5.36918	3.79204	0.00672489	0.0418865	0.0276479	19055/18754/56205/56455	4
GO:0008361	regulation of cell size	4/97	223/28905	0.0179372	5.34511	3.77969	0.00683043	0.0423426	0.027949	17755/67891/56177/22129	4
GO:0007026	negative regulation of microtubule depolymerization	2/97	37/28905	0.0540541	16.1076	5.33574	0.00687677	0.0423426	0.027949	17755/20257	2
GO:0090313	regulation of protein targeting to membrane	2/97	37/28905	0.0540541	16.1076	5.33574	0.00687677	0.0423426	0.027949	11735/76709	2
GO:1903421	regulation of synaptic vesicle recycling	2/97	37/28905	0.0540541	16.1076	5.33574	0.00687677	0.0423426	0.027949	72961/224671	2
GO:0010469	regulation of signaling receptor activity	3/97	115/28905	0.026087	7.77364	4.22337	0.00689523	0.0423426	0.027949	12794/224997/17260	3
GO:1903050	regulation of proteolysis involved in protein catabolic process	4/97	224/28905	0.0178571	5.32124	3.76742	0.00693705	0.0424797	0.0280395	20115/13838/22187/224997	4
GO:0002275	myeloid cell activation involved in immune response	3/97	119/28905	0.0252101	7.51235	4.13075	0.0075737	0.0458602	0.0302708	12890/18754/20910	3
GO:0008637	apoptotic mitochondrial changes	3/97	119/28905	0.0252101	7.51235	4.13075	0.0075737	0.0458602	0.0302708	56772/12322/12424	3
GO:0014909	smooth muscle cell migration	3/97	119/28905	0.0252101	7.51235	4.13075	0.0075737	0.0458602	0.0302708	19241/76709/17260	3
GO:0060074	synapse maturation	2/97	39/28905	0.0512821	15.2815	5.17871	0.00761798	0.0458602	0.0302708	12323/18039	2
GO:0060292	long-term synaptic depression	2/97	39/28905	0.0512821	15.2815	5.17871	0.00761798	0.0458602	0.0302708	14799/20910	2
GO:1902003	regulation of amyloid-beta formation	2/97	39/28905	0.0512821	15.2815	5.17871	0.00761798	0.0458602	0.0302708	104001/13838	2
GO:0042176	regulation of protein catabolic process	5/97	363/28905	0.0137741	4.10454	3.45396	0.00763635	0.0458602	0.0302708	20617/18195/105689/22187/224997	5
GO:1904951	positive regulation of establishment of protein localization	5/97	364/28905	0.0137363	4.09326	3.44621	0.00772258	0.0460311	0.0303836	18754/11735/56455/76709/26413	5
GO:0006612	protein targeting to membrane	3/97	120/28905	0.025	7.44974	4.10826	0.00774926	0.0460311	0.0303836	11735/76709/17938	3
GO:0106027	neuron projection organization	3/97	120/28905	0.025	7.44974	4.10826	0.00774926	0.0460311	0.0303836	12323/14812/13838	3
GO:0120034	positive regulation of plasma membrane bounded cell projection assembly	3/97	120/28905	0.025	7.44974	4.10826	0.00774926	0.0460311	0.0303836	56455/76709/55978	3
GO:0001666	response to hypoxia	4/97	232/28905	0.0172414	5.13775	3.67181	0.00782996	0.0462583	0.0305336	14812/18754/13838/11931	4
GO:0046034	ATP metabolic process	4/97	232/28905	0.0172414	5.13775	3.67181	0.00782996	0.0462583	0.0305336	11931/11964/11674/11966	4
GO:0010765	positive regulation of sodium ion transport	2/97	40/28905	0.05	14.8995	5.10448	0.00800152	0.0463918	0.0306217	11735/11931	2
GO:0031114	regulation of microtubule depolymerization	2/97	40/28905	0.05	14.8995	5.10448	0.00800152	0.0463918	0.0306217	17755/20257	2
GO:0043001	Golgi to plasma membrane protein transport	2/97	40/28905	0.05	14.8995	5.10448	0.00800152	0.0463918	0.0306217	18195/11735	2
GO:0046686	response to cadmium ion	2/97	40/28905	0.05	14.8995	5.10448	0.00800152	0.0463918	0.0306217	12323/26413	2
GO:0048013	ephrin receptor signaling pathway	2/97	40/28905	0.05	14.8995	5.10448	0.00800152	0.0463918	0.0306217	108699/13838	2
GO:0051693	actin filament capping	2/97	40/28905	0.05	14.8995	5.10448	0.00800152	0.0463918	0.0306217	76709/14026	2
GO:0051938	L-glutamate import	2/97	40/28905	0.05	14.8995	5.10448	0.00800152	0.0463918	0.0306217	72961/20910	2
GO:0072009	nephron epithelium development	3/97	122/28905	0.0245902	7.32762	4.06406	0.00810757	0.046882	0.0309453	70350/12307/17260	3
GO:0040020	regulation of meiotic nuclear division	2/97	41/28905	0.0487805	14.5361	5.03286	0.0083936	0.0480264	0.0317006	12323/52696	2
GO:0048520	positive regulation of behavior	2/97	41/28905	0.0487805	14.5361	5.03286	0.0083936	0.0480264	0.0317006	12424/17260	2
GO:0099633	protein localization to postsynaptic specialization membrane	2/97	41/28905	0.0487805	14.5361	5.03286	0.0083936	0.0480264	0.0317006	227580/12322	2
GO:0099645	neurotransmitter receptor localization to postsynaptic specialization membrane	2/97	41/28905	0.0487805	14.5361	5.03286	0.0083936	0.0480264	0.0317006	227580/12322	2
GO:0006813	potassium ion transport	4/97	238/28905	0.0168067	5.00823	3.60295	0.00854713	0.0487768	0.032196	18195/11735/72961/11931	4
GO:0046942	carboxylic acid transport	5/97	374/28905	0.013369	3.98382	3.37022	0.00862253	0.0490786	0.0323952	20617/14812/72961/20910/12424	5
GO:0010976	positive regulation of neuron projection development	4/97	239/28905	0.0167364	4.98728	3.5917	0.00867069	0.0491246	0.0324255	12323/13803/52906/20257	4
GO:0014059	regulation of dopamine secretion	2/97	42/28905	0.047619	14.19	4.96371	0.00879415	0.0491246	0.0324255	20617/20979	2
GO:0035850	epithelial cell differentiation involved in kidney development	2/97	42/28905	0.047619	14.19	4.96371	0.00879415	0.0491246	0.0324255	70350/17260	2
GO:0051281	positive regulation of release of sequestered calcium ion into cytosol	2/97	42/28905	0.047619	14.19	4.96371	0.00879415	0.0491246	0.0324255	12314/20617	2
GO:0051968	positive regulation of synaptic transmission, glutamatergic	2/97	42/28905	0.047619	14.19	4.96371	0.00879415	0.0491246	0.0324255	14812/20910	2
GO:0070849	response to epidermal growth factor	2/97	42/28905	0.047619	14.19	4.96371	0.00879415	0.0491246	0.0324255	76709/26413	2
GO:0007163	establishment or maintenance of cell polarity	4/97	240/28905	0.0166667	4.96649	3.58051	0.00879542	0.0491246	0.0324255	17755/11735/22342/55978	4
GO:0015849	organic acid transport	5/97	376/28905	0.0132979	3.96263	3.35534	0.00881087	0.0491246	0.0324255	20617/14812/72961/20910/12424	5

## Sheet: GO_BP_scvelo_astrocyte
ID	Description	GeneRatio	BgRatio	RichFactor	FoldEnrichment	zScore	pvalue	p.adjust	qvalue	geneID	Count
GO:0042063	gliogenesis	15/93	397/28905	0.0377834	11.7433	12.2457	2.6488e-12	6.04192e-09	4.16002e-09	12759/13167/14580/29873/16513/19283/13004/20720/76441/21907/12527/19242/12950/15902/14758	15
GO:0010001	glial cell differentiation	13/93	293/28905	0.0443686	13.79	12.5016	1.15046e-11	1.3121e-08	9.03413e-09	12759/14580/29873/16513/19283/13004/20720/76441/21907/19242/12950/15902/14758	13
GO:0015849	organic acid transport	12/93	376/28905	0.0319149	9.91935	9.89049	3.18743e-09	2.42351e-06	1.66865e-06	12140/20512/14609/20511/14580/16513/216739/56188/58807/16592/232333/19156	12
GO:0001504	neurotransmitter uptake	6/93	44/28905	0.136364	42.3827	15.6071	6.02477e-09	3.43562e-06	2.36551e-06	98660/20511/14580/16513/232333/14758	6
GO:0046942	carboxylic acid transport	11/93	374/28905	0.0294118	9.14137	9.00344	3.47298e-08	1.58437e-05	1.09088e-05	12140/20512/14609/20511/14580/16513/216739/58807/16592/232333/19156	11
GO:0048709	oligodendrocyte differentiation	7/93	123/28905	0.0569106	17.6882	10.5374	1.48799e-07	5.49772e-05	3.78532e-05	12759/16513/19283/76441/19242/15902/14758	7
GO:0042552	myelination	8/93	193/28905	0.0414508	12.8832	9.41051	2.14233e-07	5.49772e-05	3.78532e-05	12759/16513/19283/20203/12527/19242/14758/19156	8
GO:0015711	organic anion transport	11/93	451/28905	0.0243902	7.58065	8.00237	2.2836e-07	5.49772e-05	3.78532e-05	12140/20512/14609/20511/14580/16513/216739/58807/16592/232333/19156	11
GO:0007272	ensheathment of neurons	8/93	196/28905	0.0408163	12.686	9.32648	2.41022e-07	5.49772e-05	3.78532e-05	12759/16513/19283/20203/12527/19242/14758/19156	8
GO:0008366	axon ensheathment	8/93	196/28905	0.0408163	12.686	9.32648	2.41022e-07	5.49772e-05	3.78532e-05	12759/16513/19283/20203/12527/19242/14758/19156	8
GO:0014013	regulation of gliogenesis	7/93	143/28905	0.048951	15.2143	9.68095	4.15649e-07	8.61905e-05	5.93443e-05	14580/19283/20720/76441/21907/19242/15902	7
GO:0050767	regulation of neurogenesis	11/93	494/28905	0.0222672	6.92079	7.54108	5.61623e-07	0.000106755	7.35036e-05	14580/19283/13004/20720/76441/17751/21907/19242/244058/12950/15902	11
GO:0061351	neural precursor cell proliferation	8/93	222/28905	0.036036	11.2002	8.66778	6.20492e-07	0.000108872	7.49614e-05	12140/19283/13004/216739/21907/19242/12950/15902	8
GO:0045685	regulation of glial cell differentiation	6/93	98/28905	0.0612245	19.029	10.1571	7.8157e-07	0.00012734	8.76768e-05	19283/20720/76441/21907/19242/15902	6
GO:0010038	response to metal ion	9/93	318/28905	0.0283019	8.79641	7.94251	9.02339e-07	0.000137216	9.44764e-05	98660/17750/17748/16513/14661/17751/12043/15902/229709	9
GO:0001662	behavioral fear response	5/93	58/28905	0.0862069	26.7937	11.1715	1.23846e-06	0.000171038	0.000117764	98660/13167/14609/21907/12043	5
GO:0010959	regulation of metal ion transport	10/93	431/28905	0.0232019	7.21129	7.38125	1.31369e-06	0.000171038	0.000117764	98660/13167/14609/12512/20720/56188/67704/12043/229709/14579	10
GO:0002209	behavioral defense response	5/93	59/28905	0.0847458	26.3395	11.0692	1.34971e-06	0.000171038	0.000117764	98660/13167/14609/21907/12043	5
GO:0031099	regeneration	7/93	173/28905	0.0404624	12.576	8.67624	1.49681e-06	0.000179696	0.000123725	14609/14580/21923/12527/19242/244058/12043	7
GO:0046470	phosphatidylcholine metabolic process	5/93	62/28905	0.0806452	25.065	10.777	1.73135e-06	0.00019746	0.000135956	13167/106861/16592/12334/241274	5
GO:0042596	fear response	5/93	65/28905	0.0769231	23.9082	10.5047	2.19324e-06	0.000238227	0.000164025	98660/13167/14609/21907/12043	5
GO:0031102	neuron projection regeneration	5/93	66/28905	0.0757576	23.5459	10.418	2.367e-06	0.000245415	0.000168975	14580/21923/19242/244058/12043	5
GO:0033555	multicellular organismal response to stress	6/93	122/28905	0.0491803	15.2856	8.98345	2.82128e-06	0.000279797	0.000192647	98660/13167/14609/21907/12043/12334	6
GO:0098810	neurotransmitter reuptake	4/93	31/28905	0.129032	40.1041	12.3761	2.95587e-06	0.000280931	0.000193428	20511/16513/232333/14758	4
GO:0060312	regulation of blood vessel remodeling	3/93	10/28905	0.3	93.2419	16.5749	3.8064e-06	0.000335588	0.000231061	14609/13010/16173	3
GO:0045662	negative regulation of myoblast differentiation	4/93	33/28905	0.121212	37.6735	11.9758	3.82521e-06	0.000335588	0.000231061	67272/57266/15903/16173	4
GO:0015800	acidic amino acid transport	5/93	75/28905	0.0666667	20.7204	9.71535	4.46821e-06	0.000377481	0.000259906	20512/14609/20511/16513/232333	5
GO:2000177	regulation of neural precursor cell proliferation	6/93	135/28905	0.0444444	13.8136	8.47818	5.07039e-06	0.000411358	0.00028323	19283/13004/21907/19242/12950/15902	6
GO:0098739	import across plasma membrane	7/93	209/28905	0.0334928	10.4098	7.75668	5.22989e-06	0.000411358	0.00028323	20512/98660/20511/14580/16513/216739/232333	7
GO:0009636	response to toxic substance	6/93	138/28905	0.0434783	13.5133	8.37141	5.75488e-06	0.000437563	0.000301273	17750/17748/14866/17751/232333/12043	6
GO:0021782	glial cell development	6/93	140/28905	0.0428571	13.3203	8.30206	6.25153e-06	0.000459992	0.000316716	12759/14580/29873/16513/15902/14758	6
GO:0097501	stress response to metal ion	3/93	13/28905	0.230769	71.7246	14.4906	9.00856e-06	0.000642142	0.000442131	17750/17748/17751	3
GO:0006836	neurotransmitter transport	7/93	229/28905	0.0305677	9.50063	7.33742	9.49776e-06	0.000655483	0.000451317	98660/20511/14580/29873/16513/232333/14758	7
GO:0010810	regulation of cell-substrate adhesion	7/93	230/28905	0.0304348	9.45933	7.31782	9.77047e-06	0.000655483	0.000451317	29873/19283/19242/12043/218952/14758/16403	7
GO:0044242	cellular lipid catabolic process	7/93	232/28905	0.0301724	9.37778	7.27897	1.03354e-05	0.000673572	0.000463771	13167/106861/23945/18806/110826/19156/241274	7
GO:0061687	detoxification of inorganic compound	3/93	14/28905	0.214286	66.6014	13.9486	1.14387e-05	0.000717062	0.000493715	17750/17748/17751	3
GO:0050769	positive regulation of neurogenesis	8/93	330/28905	0.0242424	7.5347	6.78302	1.16314e-05	0.000717062	0.000493715	14580/19283/13004/20720/21907/19242/12950/15902	8
GO:0014015	positive regulation of gliogenesis	5/93	93/28905	0.0537634	16.71	8.62115	1.28553e-05	0.000771653	0.000531303	14580/19283/20720/19242/15902	5
GO:0006112	energy reserve metabolic process	5/93	95/28905	0.0526316	16.3582	8.51854	1.42594e-05	0.000833993	0.000574225	110078/20203/17751/216558/18682	5
GO:0007405	neuroblast proliferation	5/93	98/28905	0.0510204	15.8575	8.37033	1.65868e-05	0.00094586	0.000651249	13004/216739/21907/19242/12950	5
GO:0071294	cellular response to zinc ion	3/93	16/28905	0.1875	58.2762	13.0197	1.7516e-05	0.000974489	0.00067096	17750/17748/17751	3
GO:0014003	oligodendrocyte development	4/93	49/28905	0.0816327	25.372	9.70072	1.90418e-05	0.00101849	0.000701255	12759/16513/15902/14758	4
GO:0006835	dicarboxylic acid transport	5/93	101/28905	0.049505	15.3865	8.22852	1.91999e-05	0.00101849	0.000701255	20512/14609/20511/14580/16513	5
GO:0050768	negative regulation of neurogenesis	6/93	175/28905	0.0342857	10.6562	7.27934	2.22772e-05	0.00114514	0.000788459	76441/17751/21907/19242/244058/15902	6
GO:1903034	regulation of response to wounding	6/93	176/28905	0.0340909	10.5957	7.25446	2.30042e-05	0.00114514	0.000788459	20720/12527/19242/244058/218952/20443	6
GO:0034765	regulation of monoatomic ion transmembrane transport	8/93	366/28905	0.0218579	6.79358	6.33727	2.44445e-05	0.00114514	0.000788459	98660/13167/16513/12512/56188/67704/12043/14579	8
GO:0071280	cellular response to copper ion	3/93	18/28905	0.166667	51.8011	12.2487	2.54045e-05	0.00114514	0.000788459	17750/17748/17751	3
GO:0098712	L-glutamate import across plasma membrane	3/93	18/28905	0.166667	51.8011	12.2487	2.54045e-05	0.00114514	0.000788459	20512/20511/16513	3
GO:0006644	phospholipid metabolic process	8/93	368/28905	0.0217391	6.75666	6.31429	2.54114e-05	0.00114514	0.000788459	13167/106861/216739/208715/16592/12334/18806/241274	8
GO:0031589	cell-substrate adhesion	8/93	369/28905	0.0216802	6.73835	6.30286	2.59067e-05	0.00114514	0.000788459	29873/19283/12512/19242/12043/218952/14758/16403	8
GO:1903170	negative regulation of calcium ion transmembrane transport	4/93	53/28905	0.0754717	23.4571	9.29688	2.60594e-05	0.00114514	0.000788459	98660/67704/12043/14579	4
GO:0006865	amino acid transport	6/93	180/28905	0.0333333	10.3602	7.15691	2.61058e-05	0.00114514	0.000788459	20512/14609/20511/14580/16513/232333	6
GO:0031103	axon regeneration	4/93	54/28905	0.0740741	23.0227	9.20282	2.80751e-05	0.00120829	0.000831938	21923/19242/244058/12043	4
GO:0051961	negative regulation of nervous system development	6/93	183/28905	0.0327869	10.1904	7.08574	2.8646e-05	0.00121003	0.000833134	76441/17751/21907/19242/244058/15902	6
GO:0007626	locomotory behavior	7/93	273/28905	0.025641	7.9694	6.57331	2.94297e-05	0.00122053	0.000840367	98660/16513/27386/109294/15902/268890/19156	7
GO:0089718	amino acid import across plasma membrane	4/93	57/28905	0.0701754	21.811	8.93523	3.48094e-05	0.00141786	0.000976233	20512/20511/14580/16513	4
GO:0046486	glycerolipid metabolic process	8/93	388/28905	0.0206186	6.40838	6.09347	3.69767e-05	0.00146677	0.00100991	13167/106861/216739/23945/16592/12334/18806/241274	8
GO:0045687	positive regulation of glial cell differentiation	4/93	58/28905	0.0689655	21.4349	8.85056	3.72961e-05	0.00146677	0.00100991	19283/20720/19242/15902	4
GO:0051962	positive regulation of nervous system development	8/93	392/28905	0.0204082	6.34299	6.05117	3.9751e-05	0.00149239	0.00102755	14580/19283/13004/20720/21907/19242/12950/15902	8
GO:0014014	negative regulation of gliogenesis	4/93	59/28905	0.0677966	21.0716	8.76798	3.99104e-05	0.00149239	0.00102755	76441/21907/19242/15902	4
GO:0048713	regulation of oligodendrocyte differentiation	4/93	59/28905	0.0677966	21.0716	8.76798	3.99104e-05	0.00149239	0.00102755	19283/76441/19242/15902	4
GO:0015810	aspartate transmembrane transport	3/93	21/28905	0.142857	44.4009	11.3035	4.1118e-05	0.00151274	0.00104156	20512/20511/14580	3
GO:0048167	regulation of synaptic plasticity	8/93	397/28905	0.0201511	6.2631	5.99912	4.34616e-05	0.00157359	0.00108345	13167/14580/16513/20720/20203/21907/23945/19242	8
GO:1902692	regulation of neuroblast proliferation	4/93	66/28905	0.0606061	18.8368	8.24198	6.21235e-05	0.00221412	0.00152448	13004/21907/19242/12950	4
GO:0034763	negative regulation of transmembrane transport	5/93	136/28905	0.0367647	11.4267	6.92449	7.98598e-05	0.00280247	0.00192957	98660/67704/16592/12043/14579	5
GO:0051926	negative regulation of calcium ion transport	4/93	71/28905	0.056338	17.5102	7.91341	8.27298e-05	0.00281652	0.00193924	98660/67704/12043/14579	4
GO:0098754	detoxification	4/93	71/28905	0.056338	17.5102	7.91341	8.27298e-05	0.00281652	0.00193924	17750/17748/14866/17751	4
GO:1904062	regulation of monoatomic cation transmembrane transport	7/93	328/28905	0.0213415	6.63306	5.82917	9.34182e-05	0.00311342	0.00214367	98660/13167/12512/56188/67704/12043/14579	7
GO:0048678	response to axon injury	4/93	74/28905	0.0540541	16.8003	7.7319	9.72515e-05	0.00311342	0.00214367	21923/19242/244058/12043	4
GO:0008360	regulation of cell shape	5/93	142/28905	0.0352113	10.9439	6.74865	9.79208e-05	0.00311342	0.00214367	20203/19242/20196/17909/218952	5
GO:0043271	negative regulation of monoatomic ion transport	5/93	142/28905	0.0352113	10.9439	6.74865	9.79208e-05	0.00311342	0.00214367	98660/20720/67704/12043/14579	5
GO:0006882	intracellular zinc ion homeostasis	3/93	28/28905	0.107143	33.3007	9.71513	9.96403e-05	0.00311342	0.00214367	17750/17748/17751	3
GO:0071276	cellular response to cadmium ion	3/93	28/28905	0.107143	33.3007	9.71513	9.96403e-05	0.00311342	0.00214367	17750/17748/17751	3
GO:0010996	response to auditory stimulus	3/93	29/28905	0.103448	32.1524	9.53577	0.000110878	0.0032846	0.00226153	20512/98660/19242	3
GO:0015740	C4-dicarboxylate transport	3/93	29/28905	0.103448	32.1524	9.53577	0.000110878	0.0032846	0.00226153	20512/20511/14580	3
GO:0015813	L-glutamate transmembrane transport	3/93	29/28905	0.103448	32.1524	9.53577	0.000110878	0.0032846	0.00226153	20512/20511/16513	3
GO:0046688	response to copper ion	3/93	29/28905	0.103448	32.1524	9.53577	0.000110878	0.0032846	0.00226153	17750/17748/17751	3
GO:1905039	carboxylic acid transmembrane transport	5/93	147/28905	0.0340136	10.5716	6.60997	0.000115239	0.00336863	0.00231939	20512/20511/14580/16513/216739	5
GO:1903825	organic acid transmembrane transport	5/93	148/28905	0.0337838	10.5002	6.58304	0.000118968	0.00336863	0.00231939	20512/20511/14580/16513/216739	5
GO:0046847	filopodium assembly	4/93	78/28905	0.0512821	15.9388	7.5058	0.000119385	0.00336863	0.00231939	76441/17909/234267/16403	4
GO:0022010	central nervous system myelination	3/93	30/28905	0.1	31.0806	9.36527	0.000122912	0.00336863	0.00231939	12759/16513/14758	3
GO:0032291	axon ensheathment in central nervous system	3/93	30/28905	0.1	31.0806	9.36527	0.000122912	0.00336863	0.00231939	12759/16513/14758	3
GO:0014009	glial cell proliferation	4/93	79/28905	0.0506329	15.737	7.45187	0.000125444	0.00336863	0.00231939	12759/13167/14580/19242	4
GO:0016042	lipid catabolic process	7/93	344/28905	0.0203488	6.32455	5.64429	0.00012546	0.00336863	0.00231939	13167/106861/23945/18806/110826/19156/241274	7
GO:0010976	positive regulation of neuron projection development	6/93	239/28905	0.0251046	7.80267	5.99969	0.00012553	0.00336863	0.00231939	19283/20720/216739/19242/244058/16403	6
GO:0050806	positive regulation of synaptic transmission	7/93	349/28905	0.0200573	6.23394	5.5889	0.000137128	0.00363707	0.00250421	20512/13167/14580/20720/20203/21907/19242	7
GO:0015980	energy derivation by oxidation of organic compounds	7/93	351/28905	0.019943	6.19842	5.56705	0.000142035	0.00372392	0.00256401	20512/110078/20203/17751/216558/18682/110826	7
GO:0045661	regulation of myoblast differentiation	4/93	86/28905	0.0465116	14.4561	7.10008	0.000174279	0.00451739	0.00311034	67272/57266/15903/16173	4
GO:0001503	ossification	8/93	487/28905	0.0164271	5.10565	5.19139	0.000178511	0.00457509	0.00315007	14609/15903/225998/19242/12043/15902/218952/14758	8
GO:0048732	gland development	8/93	491/28905	0.0162933	5.06406	5.16022	0.000188693	0.00478232	0.00329275	14609/21923/20720/19242/12043/15902/16173/19156	8
GO:1904063	negative regulation of cation transmembrane transport	4/93	90/28905	0.0444444	13.8136	6.917	0.000207657	0.00520513	0.00358386	98660/67704/12043/14579	4
GO:0010977	negative regulation of neuron projection development	5/93	168/28905	0.0297619	9.25019	6.09301	0.000214941	0.00530633	0.00365354	14580/19283/17751/235106/244058	5
GO:0050890	cognition	7/93	376/28905	0.018617	5.78629	5.30742	0.000216348	0.00530633	0.00365354	98660/13167/19283/20203/19242/232333/20443	7
GO:0045686	negative regulation of glial cell differentiation	3/93	37/28905	0.0810811	25.2005	8.36857	0.000231423	0.0055566	0.00382586	76441/21907/15902	3
GO:0048710	regulation of astrocyte differentiation	3/93	37/28905	0.0810811	25.2005	8.36857	0.000231423	0.0055566	0.00382586	20720/21907/15902	3
GO:0010043	response to zinc ion	3/93	38/28905	0.0789474	24.5374	8.24864	0.000250675	0.00595615	0.00410096	17750/17748/17751	3
GO:0048708	astrocyte differentiation	4/93	95/28905	0.0421053	13.0866	6.7039	0.000255573	0.00600992	0.00413798	14580/20720/21907/15902	4
GO:0051924	regulation of calcium ion transport	6/93	278/28905	0.0215827	6.70805	5.43321	0.000283827	0.00659955	0.00454396	98660/13167/14609/67704/12043/14579	6
GO:0006650	glycerophospholipid metabolic process	6/93	279/28905	0.0215054	6.68401	5.42014	0.000289322	0.00659955	0.00454396	13167/106861/16592/12334/18806/241274	6
GO:0046686	response to cadmium ion	3/93	40/28905	0.075	23.3105	8.02208	0.00029222	0.00659955	0.00454396	17750/17748/17751	3
GO:0051938	L-glutamate import	3/93	40/28905	0.075	23.3105	8.02208	0.00029222	0.00659955	0.00454396	20512/20511/16513	3
GO:0034766	negative regulation of monoatomic ion transmembrane transport	4/93	100/28905	0.04	12.4323	6.50627	0.000310963	0.00695398	0.00478799	98660/67704/12043/14579	4
GO:0007229	integrin-mediated signaling pathway	4/93	101/28905	0.039604	12.3092	6.46843	0.000322994	0.00715291	0.00492496	12512/19242/218952/16403	4
GO:1903169	regulation of calcium ion transmembrane transport	5/93	184/28905	0.0271739	8.44583	5.75646	0.000327066	0.00717344	0.0049391	98660/13167/67704/12043/14579	5
GO:0071248	cellular response to metal ion	5/93	185/28905	0.027027	8.40017	5.7368	0.000335306	0.00721648	0.00496873	17750/17748/16513/17751/15902	5
GO:0003333	amino acid transmembrane transport	4/93	102/28905	0.0392157	12.1885	6.43112	0.000335356	0.00721648	0.00496873	20512/20511/14580/16513	4
GO:0032970	regulation of actin filament-based process	7/93	409/28905	0.0171149	5.31943	4.99838	0.000359531	0.00766438	0.00527712	98660/14609/66214/76441/56188/218952/14758	7
GO:0002052	positive regulation of neuroblast proliferation	3/93	44/28905	0.0681818	21.1913	7.615	0.000388089	0.00804763	0.005541	13004/21907/12950	3
GO:0009612	response to mechanical stimulus	5/93	191/28905	0.026178	8.13629	5.62181	0.000388093	0.00804763	0.005541	20512/98660/20720/19242/16173	5
GO:0030534	adult behavior	5/93	191/28905	0.026178	8.13629	5.62181	0.000388093	0.00804763	0.005541	98660/20511/16513/109294/15902	5
GO:0008344	adult locomotory behavior	4/93	112/28905	0.0357143	11.1002	6.08458	0.00047828	0.00982844	0.00676713	98660/16513/109294/15902	4
GO:1903018	regulation of glycoprotein metabolic process	3/93	49/28905	0.0612245	19.029	7.17604	0.000533639	0.0108107	0.00744347	13010/12043/16432	3
GO:0030308	negative regulation of cell growth	5/93	205/28905	0.0243902	7.58065	5.37203	0.000535561	0.0108107	0.00744347	14609/20720/17751/244058/12043	5
GO:0061684	chaperone-mediated autophagy	2/93	11/28905	0.181818	56.5103	10.4616	0.00055271	0.0109629	0.00754823	12759/14580	2
GO:0090331	negative regulation of platelet aggregation	2/93	11/28905	0.181818	56.5103	10.4616	0.00055271	0.0109629	0.00754823	20720/12527	2
GO:0043523	regulation of neuron apoptotic process	6/93	320/28905	0.01875	5.82762	4.9337	0.000597127	0.0117418	0.00808452	12759/17748/19283/17751/12043/16173	6
GO:0006869	lipid transport	7/93	447/28905	0.01566	4.86722	4.68149	0.00060954	0.0118834	0.00818203	12140/13167/216739/58807/16592/67963/19156	7
GO:0009314	response to radiation	7/93	448/28905	0.015625	4.85635	4.67363	0.000617614	0.0119388	0.00822016	20512/98660/20511/12043/15902/66656/18950	7
GO:0043524	negative regulation of neuron apoptotic process	5/93	213/28905	0.0234742	7.29593	5.23966	0.000636801	0.0122062	0.00840431	12759/17748/19283/17751/12043	5
GO:0010721	negative regulation of cell development	6/93	326/28905	0.0184049	5.72036	4.86961	0.000657932	0.0125062	0.00861083	76441/17751/21907/19242/244058/15902	6
GO:0021988	olfactory lobe development	3/93	53/28905	0.0566038	17.5928	6.86916	0.000672241	0.0126726	0.00872539	98660/21907/15902	3
GO:0001558	regulation of cell growth	7/93	458/28905	0.0152838	4.75032	4.59638	0.000703133	0.0131463	0.00905155	14609/21923/20720/17751/23945/244058/12043	7
GO:0045445	myoblast differentiation	4/93	125/28905	0.032	9.94581	5.6946	0.000722964	0.0134072	0.00923117	67272/57266/15903/16173	4
GO:0008654	phospholipid biosynthetic process	5/93	220/28905	0.0227273	7.06378	5.12934	0.0007366	0.0135499	0.00932943	216739/208715/16592/12334/18806	5
GO:0007611	learning or memory	6/93	335/28905	0.0179104	5.56668	4.77641	0.000758026	0.0138325	0.009524	98660/13167/19283/20203/19242/232333	6
GO:0035864	response to potassium ion	2/93	13/28905	0.153846	47.8164	9.59212	0.000780564	0.0141307	0.00972934	98660/16513	2
GO:0031346	positive regulation of cell projection organization	7/93	467/28905	0.0149893	4.65877	4.52874	0.000787899	0.0141512	0.00974343	19283/20720/216739/19242/244058/234267/16403	7
GO:0022898	regulation of transmembrane transporter activity	5/93	224/28905	0.0223214	6.93764	5.06845	0.000798634	0.0142319	0.00979903	56188/67704/12043/229709/14579	5
GO:0031345	negative regulation of cell projection organization	5/93	226/28905	0.0221239	6.87625	5.03856	0.000831076	0.0146952	0.010118	14580/19283/17751/235106/244058	5
GO:0043588	skin development	6/93	342/28905	0.0175439	5.45274	4.70623	0.000843716	0.014804	0.0101929	13167/12043/16173/29820/19156/16403	6
GO:0061041	regulation of wound healing	4/93	131/28905	0.0305344	9.49027	5.53339	0.000861329	0.0149976	0.0103263	20720/12527/218952/20443	4
GO:0051489	regulation of filopodium assembly	3/93	58/28905	0.0517241	16.0762	6.52964	0.000875233	0.0151243	0.0104135	76441/17909/234267	3
GO:2000347	positive regulation of hepatocyte proliferation	2/93	14/28905	0.142857	44.4009	9.22817	0.000908752	0.0155854	0.010731	19242/16173	2
GO:0001649	osteoblast differentiation	5/93	231/28905	0.021645	6.72741	4.9654	0.000916479	0.0156007	0.0107414	14609/15903/225998/15902/218952	5
GO:0001666	response to hypoxia	5/93	232/28905	0.0215517	6.69841	4.95103	0.000934315	0.0157865	0.0108694	66214/17751/12043/18806/16173	5
GO:0032892	positive regulation of organic acid transport	3/93	60/28905	0.05	15.5403	6.40543	0.000966157	0.0162044	0.0111572	216739/56188/232333	3
GO:0032409	regulation of transporter activity	5/93	236/28905	0.0211864	6.58488	4.89438	0.00100825	0.0165818	0.011417	56188/67704/12043/229709/14579	5
GO:0001974	blood vessel remodeling	3/93	61/28905	0.0491803	15.2856	6.34554	0.00101378	0.0165818	0.011417	14609/13010/16173	3
GO:0006091	generation of precursor metabolites and energy	7/93	488/28905	0.0143443	4.45829	4.3774	0.0010173	0.0165818	0.011417	20512/110078/20203/17751/216558/18682/110826	7
GO:0036376	sodium ion export across plasma membrane	2/93	15/28905	0.133333	41.4409	8.90074	0.00104636	0.0165818	0.011417	98660/56188	2
GO:0048505	regulation of timing of cell differentiation	2/93	15/28905	0.133333	41.4409	8.90074	0.00104636	0.0165818	0.011417	20720/21907	2
GO:0048711	positive regulation of astrocyte differentiation	2/93	15/28905	0.133333	41.4409	8.90074	0.00104636	0.0165818	0.011417	20720/15902	2
GO:0006813	potassium ion transport	5/93	238/28905	0.0210084	6.52955	4.86654	0.00104681	0.0165818	0.011417	20512/98660/16513/12512/56188	5
GO:0007160	cell-matrix adhesion	5/93	238/28905	0.0210084	6.52955	4.86654	0.00104681	0.0165818	0.011417	12512/12043/218952/14758/16403	5
GO:0010712	regulation of collagen metabolic process	3/93	63/28905	0.047619	14.8003	6.22989	0.00111341	0.0173951	0.011977	13010/66214/16173	3
GO:0048260	positive regulation of receptor-mediated endocytosis	3/93	63/28905	0.047619	14.8003	6.22989	0.00111341	0.0173951	0.011977	12759/12512/18806	3
GO:0051051	negative regulation of transport	7/93	497/28905	0.0140845	4.37756	4.31513	0.00113041	0.0175406	0.0120772	98660/20720/67704/16592/12043/14758/14579	7
GO:0042176	regulation of protein catabolic process	6/93	363/28905	0.0165289	5.1373	4.50673	0.00114623	0.0176659	0.0121634	12759/14609/14580/13010/20720/244058	6
GO:0010811	positive regulation of cell-substrate adhesion	4/93	142/28905	0.028169	8.75511	5.26319	0.00116183	0.0176676	0.0121646	29873/19242/218952/16403	4
GO:0046632	alpha-beta T cell differentiation	4/93	142/28905	0.028169	8.75511	5.26319	0.00116183	0.0176676	0.0121646	12043/16173/18950/19156	4
GO:0045664	regulation of neuron differentiation	5/93	245/28905	0.0204082	6.34299	4.77159	0.00119044	0.0176754	0.01217	75104/20203/21907/12043/15902	5
GO:0010544	negative regulation of platelet activation	2/93	16/28905	0.125	38.8508	8.60404	0.00119334	0.0176754	0.01217	20720/12527	2
GO:0034111	negative regulation of homotypic cell-cell adhesion	2/93	16/28905	0.125	38.8508	8.60404	0.00119334	0.0176754	0.01217	20720/12527	2
GO:1903019	negative regulation of glycoprotein metabolic process	2/93	16/28905	0.125	38.8508	8.60404	0.00119334	0.0176754	0.01217	13010/16432	2
GO:0031641	regulation of myelination	3/93	65/28905	0.0461538	14.3449	6.1194	0.00121902	0.0178888	0.0123169	19283/20203/19242	3
GO:0030278	regulation of ossification	4/93	144/28905	0.0277778	8.63351	5.2172	0.00122343	0.0178888	0.0123169	14609/19242/12043/14758	4
GO:0006814	sodium ion transport	5/93	248/28905	0.0201613	6.26626	4.73202	0.00125627	0.0182519	0.0125669	98660/20720/56188/232333/229709	5
GO:0030193	regulation of blood coagulation	3/93	67/28905	0.0447761	13.9167	6.01368	0.00133075	0.0192116	0.0132277	20720/12527/20443	3
GO:0040034	regulation of development, heterochronic	2/93	17/28905	0.117647	36.5655	8.33351	0.00134963	0.0193616	0.013331	20720/21907	2
GO:0003018	vascular process in circulatory system	5/93	253/28905	0.0197628	6.14242	4.6675	0.00137191	0.0195583	0.0134664	98660/14609/23945/16173/218952	5
GO:0031623	receptor internalization	4/93	150/28905	0.0266667	8.28817	5.08442	0.00142192	0.0201454	0.0138706	12512/12527/106572/18806	4
GO:0071241	cellular response to inorganic substance	5/93	256/28905	0.0195312	6.07044	4.62961	0.00144496	0.0202731	0.0139586	17750/17748/16513/17751/15902	5
GO:1900046	regulation of hemostasis	3/93	69/28905	0.0434783	13.5133	5.9124	0.00144872	0.0202731	0.0139586	20720/12527/20443	3
GO:0051402	neuron apoptotic process	6/93	381/28905	0.015748	4.89459	4.34763	0.00146643	0.0203959	0.0140431	12759/17748/19283/17751/12043/16173	6
GO:0048715	negative regulation of oligodendrocyte differentiation	2/93	18/28905	0.111111	34.5341	8.08546	0.00151515	0.0208612	0.0143635	76441/15902	2
GO:0006820	monoatomic anion transport	4/93	154/28905	0.025974	8.07289	4.99994	0.00156609	0.0208612	0.0143635	20512/20511/232333/229709	4
GO:0045926	negative regulation of growth	5/93	261/28905	0.0191571	5.95415	4.56779	0.00157304	0.0208612	0.0143635	14609/20720/17751/244058/12043	5
GO:0060291	long-term synaptic potentiation	5/93	261/28905	0.0191571	5.95415	4.56779	0.00157304	0.0208612	0.0143635	13167/14580/20720/21907/19242	5
GO:0008347	glial cell migration	3/93	71/28905	0.0422535	13.1327	5.81523	0.00157305	0.0208612	0.0143635	19283/21907/12527	3
GO:0045668	negative regulation of osteoblast differentiation	3/93	71/28905	0.0422535	13.1327	5.81523	0.00157305	0.0208612	0.0143635	15903/225998/15902	3
GO:0140115	export across plasma membrane	3/93	71/28905	0.0422535	13.1327	5.81523	0.00157305	0.0208612	0.0143635	98660/14609/56188	3
GO:1902475	L-alpha-amino acid transmembrane transport	3/93	71/28905	0.0422535	13.1327	5.81523	0.00157305	0.0208612	0.0143635	20512/20511/16513	3
GO:0050818	regulation of coagulation	3/93	72/28905	0.0416667	12.9503	5.7681	0.00163765	0.0215923	0.0148669	20720/12527/20443	3
GO:0036293	response to decreased oxygen levels	5/93	266/28905	0.018797	5.84223	4.50755	0.00170929	0.0224074	0.0154281	66214/17751/12043/18806/16173	5
GO:0022612	gland morphogenesis	4/93	158/28905	0.0253165	7.86852	4.91846	0.00172014	0.0224208	0.0154373	21923/19242/12043/16173	4
GO:0051580	regulation of neurotransmitter uptake	2/93	20/28905	0.1	31.0806	7.64539	0.0018737	0.0242836	0.0167199	14580/14758	2
GO:0006898	receptor-mediated endocytosis	5/93	273/28905	0.018315	5.69243	4.42575	0.00191435	0.0246702	0.0169861	12759/12512/12527/106572/18806	5
GO:0045667	regulation of osteoblast differentiation	4/93	164/28905	0.0243902	7.58065	4.80146	0.0019705	0.0251101	0.0172889	15903/225998/15902/218952	4
GO:0098773	skin epidermis development	4/93	164/28905	0.0243902	7.58065	4.80146	0.0019705	0.0251101	0.0172889	13167/12043/16173/29820	4
GO:0042982	amyloid precursor protein metabolic process	3/93	77/28905	0.038961	12.1093	5.54575	0.00198549	0.0251605	0.0173237	12759/16432/68581	3
GO:0022604	regulation of cell morphogenesis	5/93	276/28905	0.0181159	5.63055	4.39155	0.00200753	0.0252993	0.0174192	20203/19242/20196/17909/218952	5
GO:0006656	phosphatidylcholine biosynthetic process	2/93	21/28905	0.0952381	29.6006	7.44886	0.00206661	0.0256192	0.0176395	16592/12334	2
GO:0035641	locomotory exploration behavior	2/93	21/28905	0.0952381	29.6006	7.44886	0.00206661	0.0256192	0.0176395	98660/268890	2
GO:0051930	regulation of sensory perception of pain	2/93	21/28905	0.0952381	29.6006	7.44886	0.00206661	0.0256192	0.0176395	23945/16592	2
GO:0042246	tissue regeneration	3/93	80/28905	0.0375	11.6552	5.42197	0.00221461	0.0273055	0.0188005	14609/12527/19242	3
GO:0021537	telencephalon development	5/93	283/28905	0.0176678	5.49128	4.31367	0.00223781	0.0273783	0.0188506	98660/13167/20511/21907/15902	5
GO:0051931	regulation of sensory perception	2/93	22/28905	0.0909091	28.2551	7.26561	0.00226852	0.0273783	0.0188506	23945/16592	2
GO:1900006	positive regulation of dendrite development	2/93	22/28905	0.0909091	28.2551	7.26561	0.00226852	0.0273783	0.0188506	19283/19242	2
GO:1902992	negative regulation of amyloid precursor protein catabolic process	2/93	22/28905	0.0909091	28.2551	7.26561	0.00226852	0.0273783	0.0188506	12759/68581	2
GO:1903036	positive regulation of response to wounding	3/93	81/28905	0.037037	11.5114	5.38217	0.00229447	0.0274015	0.0188666	19242/218952/20443	3
GO:2000179	positive regulation of neural precursor cell proliferation	3/93	81/28905	0.037037	11.5114	5.38217	0.00229447	0.0274015	0.0188666	13004/21907/12950	3
GO:1990845	adaptive thermogenesis	4/93	174/28905	0.0229885	7.14498	4.61906	0.00244204	0.0289182	0.0199109	14609/20203/16592/16173	4
GO:0005977	glycogen metabolic process	3/93	83/28905	0.0361446	11.234	5.30463	0.0024595	0.0289182	0.0199109	110078/216558/18682	3
GO:0098661	inorganic anion transmembrane transport	3/93	83/28905	0.0361446	11.234	5.30463	0.0024595	0.0289182	0.0199109	20512/56188/232333	3
GO:0060560	developmental growth involved in morphogenesis	5/93	290/28905	0.0172414	5.35873	4.23834	0.0024868	0.0290891	0.0200286	21923/20203/17751/23945/244058	5
GO:0030900	forebrain development	6/93	427/28905	0.0140515	4.3673	3.98268	0.00259508	0.0302009	0.0207941	12140/98660/13167/20511/21907/15902	6
GO:0044042	glucan metabolic process	3/93	85/28905	0.0352941	10.9696	5.22969	0.00263171	0.0303178	0.0208746	110078/216558/18682	3
GO:0098656	monoatomic anion transmembrane transport	3/93	85/28905	0.0352941	10.9696	5.22969	0.00263171	0.0303178	0.0208746	20512/20511/232333	3
GO:0005980	glycogen catabolic process	2/93	24/28905	0.0833333	25.9005	6.93333	0.00269913	0.0305345	0.0210238	110078/18682	2
GO:0033033	negative regulation of myeloid cell apoptotic process	2/93	24/28905	0.0833333	25.9005	6.93333	0.00269913	0.0305345	0.0210238	12043/16173	2
GO:0051481	negative regulation of cytosolic calcium ion concentration	2/93	24/28905	0.0833333	25.9005	6.93333	0.00269913	0.0305345	0.0210238	98660/12043	2
GO:0001654	eye development	6/93	431/28905	0.0139211	4.32677	3.9534	0.00271745	0.0305345	0.0210238	14609/21907/225998/19242/12043/234267	6
GO:0051347	positive regulation of transferase activity	6/93	431/28905	0.0139211	4.32677	3.9534	0.00271745	0.0305345	0.0210238	13167/66214/75104/70097/17751/218952	6
GO:0034103	regulation of tissue remodeling	3/93	87/28905	0.0344828	10.7175	5.1572	0.00281118	0.0311371	0.0214387	14609/13010/16173	3
GO:0048041	focal adhesion assembly	3/93	87/28905	0.0344828	10.7175	5.1572	0.00281118	0.0311371	0.0214387	12043/218952/14758	3
GO:0150063	visual system development	6/93	434/28905	0.0138249	4.29686	3.93168	0.00281203	0.0311371	0.0214387	14609/21907/225998/19242/12043/234267	6
GO:0015718	monocarboxylic acid transport	4/93	182/28905	0.021978	6.83091	4.48323	0.00287116	0.0313526	0.0215871	12140/216739/58807/16592	4
GO:0030500	regulation of bone mineralization	3/93	88/28905	0.0340909	10.5957	5.12184	0.00290368	0.0313526	0.0215871	14609/19242/14758	3
GO:2000107	negative regulation of leukocyte apoptotic process	3/93	88/28905	0.0340909	10.5957	5.12184	0.00290368	0.0313526	0.0215871	12043/16173/18950	3
GO:0009251	glucan catabolic process	2/93	25/28905	0.08	24.8645	6.782	0.00292771	0.0313526	0.0215871	110078/18682	2
GO:0060221	retinal rod cell differentiation	2/93	25/28905	0.08	24.8645	6.782	0.00292771	0.0313526	0.0215871	225998/19242	2
GO:0090330	regulation of platelet aggregation	2/93	25/28905	0.08	24.8645	6.782	0.00292771	0.0313526	0.0215871	20720/12527	2
GO:2000345	regulation of hepatocyte proliferation	2/93	25/28905	0.08	24.8645	6.782	0.00292771	0.0313526	0.0215871	19242/16173	2
GO:0048880	sensory system development	6/93	438/28905	0.0136986	4.25762	3.90302	0.00294196	0.031358	0.0215908	14609/21907/225998/19242/12043/234267	6
GO:0051047	positive regulation of secretion	6/93	439/28905	0.0136674	4.24792	3.89591	0.00297513	0.0315641	0.0217327	14609/66214/14661/232333/18806/68581	6
GO:0031214	biomineral tissue development	4/93	185/28905	0.0216216	6.72014	4.43439	0.00304457	0.0321512	0.0221369	14609/19242/14758/208659	4
GO:0001656	metanephros development	3/93	90/28905	0.0333333	10.3602	5.05279	0.00309425	0.0323761	0.0222918	15903/12043/15902	3
GO:0015807	L-amino acid transport	3/93	90/28905	0.0333333	10.3602	5.05279	0.00309425	0.0323761	0.0222918	20512/20511/16513	3
GO:0002028	regulation of sodium ion transport	3/93	91/28905	0.032967	10.2464	5.01908	0.00319235	0.0330989	0.0227894	20720/56188/229709	3
GO:0003407	neural retina development	3/93	91/28905	0.032967	10.2464	5.01908	0.00319235	0.0330989	0.0227894	225998/19242/234267	3
GO:0045860	positive regulation of protein kinase activity	5/93	308/28905	0.0162338	5.04556	4.05534	0.00321899	0.033224	0.0228756	66214/75104/70097/17751/218952	5
GO:0019229	regulation of vasoconstriction	3/93	92/28905	0.0326087	10.135	4.98588	0.00329234	0.0338281	0.0232915	98660/14609/23945	3
GO:0060041	retina development in camera-type eye	4/93	190/28905	0.0210526	6.54329	4.35536	0.00334928	0.0342588	0.023588	21907/225998/19242/234267	4
GO:0006816	calcium ion transport	6/93	451/28905	0.0133038	4.1349	3.81218	0.00339545	0.034576	0.0238064	98660/13167/14609/67704/12043/14579	6
GO:0006883	intracellular sodium ion homeostasis	2/93	27/28905	0.0740741	23.0227	6.50433	0.00341114	0.0345813	0.0238101	20512/98660	2
GO:1903035	negative regulation of response to wounding	3/93	94/28905	0.0319149	9.91935	4.92098	0.00349804	0.0353054	0.0243087	20720/12527/244058	3
GO:0000302	response to reactive oxygen species	4/93	193/28905	0.0207254	6.44158	4.30929	0.00354174	0.035433	0.0243965	17751/12043/18806/19156	4
GO:0048813	dendrite morphogenesis	4/93	193/28905	0.0207254	6.44158	4.30929	0.00354174	0.035433	0.0243965	19283/21907/109294/19242	4
GO:0000272	polysaccharide catabolic process	2/93	28/28905	0.0714286	22.2005	6.3765	0.00366587	0.0363558	0.0250319	110078/18682	2
GO:0070841	inclusion body assembly	2/93	28/28905	0.0714286	22.2005	6.3765	0.00366587	0.0363558	0.0250319	12759/19156	2
GO:0006790	sulfur compound metabolic process	5/93	321/28905	0.0155763	4.84122	3.93182	0.00383661	0.0377212	0.025972	20511/14866/216739/208715/229709	5
GO:0043491	phosphatidylinositol 3-kinase/protein kinase B signal transduction	5/93	321/28905	0.0155763	4.84122	3.93182	0.00383661	0.0377212	0.025972	20720/109294/18806/16173/218952	5
GO:0071805	potassium ion transmembrane transport	4/93	198/28905	0.020202	6.27892	4.23465	0.003879	0.0379216	0.02611	20512/98660/16513/12512	4
GO:1901020	negative regulation of calcium ion transmembrane transporter activity	2/93	29/28905	0.0689655	21.4349	6.25514	0.0039292	0.0379216	0.02611	67704/14579	2
GO:1901863	positive regulation of muscle tissue development	2/93	29/28905	0.0689655	21.4349	6.25514	0.0039292	0.0379216	0.02611	14609/12043	2
GO:0007044	cell-substrate junction assembly	3/93	98/28905	0.0306122	9.51448	4.79685	0.00393263	0.0379216	0.02611	12043/218952/14758	3
GO:0006631	fatty acid metabolic process	6/93	465/28905	0.0129032	4.01041	3.71809	0.00394012	0.0379216	0.02611	13167/106861/216739/23945/16592/110826	6
GO:0046394	carboxylic acid biosynthetic process	5/93	325/28905	0.0153846	4.78164	3.89515	0.00404264	0.0385827	0.0265652	20512/106861/23945/100678/16592	5
GO:0070482	response to oxygen levels	5/93	325/28905	0.0153846	4.78164	3.89515	0.00404264	0.0385827	0.0265652	66214/17751/12043/18806/16173	5
GO:0045807	positive regulation of endocytosis	4/93	201/28905	0.0199005	6.1852	4.19108	0.00409147	0.038886	0.026774	12759/12512/106572/18806	4
GO:0030198	extracellular matrix organization	5/93	327/28905	0.0152905	4.75239	3.87704	0.00414858	0.0392266	0.0270085	14580/13010/66214/21907/14758	5
GO:0019233	sensory perception of pain	3/93	100/28905	0.03	9.32419	4.73742	0.0041617	0.0392266	0.0270085	23945/16592/16173	3
GO:0016053	organic acid biosynthetic process	5/93	328/28905	0.0152439	4.7379	3.86804	0.00420228	0.0392844	0.0270483	20512/106861/23945/100678/16592	5
GO:0045229	external encapsulating structure organization	5/93	328/28905	0.0152439	4.7379	3.86804	0.00420228	0.0392844	0.0270483	14580/13010/66214/21907/14758	5
GO:0010631	epithelial cell migration	5/93	329/28905	0.0151976	4.7235	3.85907	0.00425648	0.0394676	0.0271745	66214/12512/70097/76441/21907	5
GO:0043062	extracellular structure organization	5/93	329/28905	0.0151976	4.7235	3.85907	0.00425648	0.0394676	0.0271745	14580/13010/66214/21907/14758	5
GO:0120162	positive regulation of cold-induced thermogenesis	3/93	101/28905	0.029703	9.23187	4.70833	0.00427921	0.0395177	0.027209	14609/16592/16173	3
GO:0090132	epithelium migration	5/93	331/28905	0.0151057	4.69496	3.84125	0.00436638	0.0401601	0.0276513	66214/12512/70097/76441/21907	5
GO:0032890	regulation of organic acid transport	3/93	102/28905	0.0294118	9.14137	4.67964	0.00439872	0.0402448	0.0277095	216739/56188/232333	3
GO:0050905	neuromuscular process	4/93	206/28905	0.0194175	6.03508	4.12041	0.00446285	0.0402448	0.0277095	12140/20512/27386/19156	4
GO:0009416	response to light stimulus	5/93	333/28905	0.015015	4.66676	3.82356	0.00447829	0.0402448	0.0277095	20512/98660/20511/12043/15902	5
GO:0090130	tissue migration	5/93	333/28905	0.015015	4.66676	3.82356	0.00447829	0.0402448	0.0277095	66214/12512/70097/76441/21907	5
GO:0070233	negative regulation of T cell apoptotic process	2/93	31/28905	0.0645161	20.052	6.02979	0.00448144	0.0402448	0.0277095	12043/18950	2
GO:0071312	cellular response to alkaloid	2/93	31/28905	0.0645161	20.052	6.02979	0.00448144	0.0402448	0.0277095	20512/20511	2
GO:0070588	calcium ion transmembrane transport	5/93	338/28905	0.0147929	4.59773	3.77997	0.004767	0.0420113	0.0289258	98660/13167/67704/12043/14579	5
GO:0150115	cell-substrate junction organization	3/93	105/28905	0.0285714	8.88018	4.59588	0.00476935	0.0420113	0.0289258	12043/218952/14758	3
GO:0006516	glycoprotein catabolic process	2/93	32/28905	0.0625	19.4254	5.92488	0.00477024	0.0420113	0.0289258	13010/68292	2
GO:0007263	nitric oxide mediated signal transduction	2/93	32/28905	0.0625	19.4254	5.92488	0.00477024	0.0420113	0.0289258	17750/17748	2
GO:0035094	response to nicotine	2/93	32/28905	0.0625	19.4254	5.92488	0.00477024	0.0420113	0.0289258	98660/12043	2
GO:0034329	cell junction assembly	6/93	487/28905	0.0123203	3.82924	3.57743	0.00492367	0.0431958	0.0297414	14609/12527/12043/218952/14758/234267	6
GO:0007162	negative regulation of cell adhesion	5/93	342/28905	0.0146199	4.54395	3.7457	0.00500733	0.0435958	0.0300168	66214/19283/21923/20720/12527	5
GO:0009062	fatty acid catabolic process	3/93	107/28905	0.0280374	8.7142	4.54188	0.00502661	0.0435958	0.0300168	13167/106861/110826	3
GO:0070167	regulation of biomineral tissue development	3/93	107/28905	0.0280374	8.7142	4.54188	0.00502661	0.0435958	0.0300168	14609/19242/14758	3
GO:0072574	hepatocyte proliferation	2/93	33/28905	0.0606061	18.8368	5.82463	0.00506742	0.043618	0.0300321	19242/16173	2
GO:0072575	epithelial cell proliferation involved in liver morphogenesis	2/93	33/28905	0.0606061	18.8368	5.82463	0.00506742	0.043618	0.0300321	19242/16173	2
GO:0032412	regulation of monoatomic ion transmembrane transporter activity	4/93	214/28905	0.0186916	5.80947	4.01203	0.00510329	0.0437617	0.030131	56188/67704/229709/14579	4
GO:0005976	polysaccharide metabolic process	3/93	108/28905	0.0277778	8.63351	4.5154	0.00515832	0.0440679	0.0303418	110078/216558/18682	3
GO:0048608	reproductive structure development	5/93	345/28905	0.0144928	4.50444	3.72034	0.00519314	0.0441998	0.0304327	14609/21923/20720/12043/19156	5
GO:0048771	tissue remodeling	4/93	216/28905	0.0185185	5.75568	3.9858	0.00527252	0.0447087	0.030783	14609/13010/19242/16173	4
GO:0042391	regulation of membrane potential	6/93	495/28905	0.0121212	3.76735	3.5283	0.00532266	0.0449666	0.0309607	98660/14609/16513/56188/19242/12043	6
GO:0055075	potassium ion homeostasis	2/93	34/28905	0.0588235	18.2827	5.72868	0.00537291	0.0450574	0.0310232	98660/16513	2
GO:2000178	negative regulation of neural precursor cell proliferation	2/93	34/28905	0.0588235	18.2827	5.72868	0.00537291	0.0450574	0.0310232	21907/19242	2
GO:0022409	positive regulation of cell-cell adhesion	5/93	349/28905	0.0143266	4.45281	3.68698	0.00544843	0.0453572	0.0312296	17909/16173/20443/18950/16403	5
GO:0061458	reproductive system development	5/93	349/28905	0.0143266	4.45281	3.68698	0.00544843	0.0453572	0.0312296	14609/21923/20720/12043/19156	5
GO:0009410	response to xenobiotic stimulus	5/93	350/28905	0.0142857	4.44009	3.67872	0.00551361	0.0457329	0.0314883	20512/20511/14866/12043/18950	5
GO:0048714	positive regulation of oligodendrocyte differentiation	2/93	35/28905	0.0571429	17.7604	5.63674	0.00568667	0.0462063	0.0318142	19283/19242	2
GO:0071404	cellular response to low-density lipoprotein particle stimulus	2/93	35/28905	0.0571429	17.7604	5.63674	0.00568667	0.0462063	0.0318142	12527/208715	2
GO:0001101	response to acid chemical	4/93	221/28905	0.0180995	5.62546	3.92161	0.00571197	0.0462063	0.0318142	20512/20511/12043/12334	4
GO:0045017	glycerolipid biosynthetic process	4/93	221/28905	0.0180995	5.62546	3.92161	0.00571197	0.0462063	0.0318142	216739/16592/12334/18806	4
GO:0009100	glycoprotein metabolic process	5/93	353/28905	0.0141643	4.40236	3.65412	0.00571248	0.0462063	0.0318142	13010/12043/20443/68292/16432	5
GO:0009895	negative regulation of catabolic process	5/93	353/28905	0.0141643	4.40236	3.65412	0.00571248	0.0462063	0.0318142	13167/13010/20720/17751/12043	5
GO:0044282	small molecule catabolic process	5/93	353/28905	0.0141643	4.40236	3.65412	0.00571248	0.0462063	0.0318142	13167/14661/106861/18950/110826	5
GO:0055074	calcium ion homeostasis	5/93	354/28905	0.0141243	4.38992	3.64598	0.00577988	0.0465863	0.0320758	13167/20203/56188/12043/208659	5
GO:0033674	positive regulation of kinase activity	5/93	355/28905	0.0140845	4.37756	3.63787	0.00584785	0.0468048	0.0322263	66214/75104/70097/17751/218952	5
GO:0008630	intrinsic apoptotic signaling pathway in response to DNA damage	3/93	113/28905	0.0265487	8.2515	4.38798	0.00584803	0.0468048	0.0322263	12759/12043/18950	3
GO:0046631	alpha-beta T cell activation	4/93	223/28905	0.0179372	5.575	3.89648	0.00589439	0.0470108	0.0323682	12043/16173/18950/19156	4
GO:0015908	fatty acid transport	3/93	114/28905	0.0263158	8.17912	4.36344	0.00599226	0.0470987	0.0324286	12140/216739/16592	3
GO:0034110	regulation of homotypic cell-cell adhesion	2/93	36/28905	0.0555556	17.267	5.54852	0.00600865	0.0470987	0.0324286	20720/12527	2
GO:0048679	regulation of axon regeneration	2/93	36/28905	0.0555556	17.267	5.54852	0.00600865	0.0470987	0.0324286	19242/244058	2
GO:0055094	response to lipoprotein particle	2/93	36/28905	0.0555556	17.267	5.54852	0.00600865	0.0470987	0.0324286	12527/208715	2
GO:0072576	liver morphogenesis	2/93	36/28905	0.0555556	17.267	5.54852	0.00600865	0.0470987	0.0324286	19242/16173	2
GO:0032956	regulation of actin cytoskeleton organization	5/93	359/28905	0.0139276	4.32878	3.60573	0.00612535	0.047789	0.0329039	14609/66214/76441/218952/14758	5
GO:0042310	vasoconstriction	3/93	115/28905	0.026087	8.10799	4.33919	0.00613862	0.047789	0.0329039	98660/14609/23945	3
GO:0043547	positive regulation of GTPase activity	4/93	226/28905	0.0176991	5.501	3.85936	0.00617524	0.0479106	0.0329877	109294/244058/218952/16403	4
GO:0032104	regulation of response to extracellular stimulus	2/93	37/28905	0.0540541	16.8003	5.46378	0.00633877	0.0486826	0.0335192	17751/12043	2
GO:0032107	regulation of response to nutrient levels	2/93	37/28905	0.0540541	16.8003	5.46378	0.00633877	0.0486826	0.0335192	17751/12043	2
GO:0032967	positive regulation of collagen biosynthetic process	2/93	37/28905	0.0540541	16.8003	5.46378	0.00633877	0.0486826	0.0335192	66214/16173	2

## Sheet: GO_BP_InterVelo_granule
ID	Description	GeneRatio	BgRatio	RichFactor	FoldEnrichment	zScore	pvalue	p.adjust	qvalue	geneID	Count
GO:0099504	synaptic vesicle cycle	14/96	231/28905	0.0606061	18.2481	15.1934	3.9102e-14	7.79303e-11	5.30552e-11	20617/12890/20614/12322/72961/20979/20977/20910/73834/224671/11964/11973/11966/327814	14
GO:0048167	regulation of synaptic plasticity	16/96	397/28905	0.0403023	12.1348	12.8957	2.89169e-13	2.32001e-10	1.57947e-10	20617/12323/12890/14812/26562/20614/64011/14799/12322/13838/432530/12307/20977/20910/26413/19417	16
GO:0099003	vesicle-mediated transport in synapse	14/96	271/28905	0.0516605	15.5547	13.8962	3.49224e-13	2.32001e-10	1.57947e-10	20617/12890/20614/12322/72961/20979/20977/20910/73834/224671/11964/11973/11966/327814	14
GO:0050806	positive regulation of synaptic transmission	14/96	349/28905	0.0401146	12.0783	12.0195	1.05752e-11	5.26912e-09	3.58723e-09	20617/12323/14812/20614/64011/14799/18754/13838/432530/20979/12307/20910/26413/14800	14
GO:0016188	synaptic vesicle maturation	6/96	29/28905	0.206897	62.2953	19.0637	5.11496e-10	2.03882e-07	1.38804e-07	72961/20910/73834/11964/11973/11966	6
GO:0042391	regulation of membrane potential	14/96	495/28905	0.0282828	8.51578	9.73625	1.03231e-09	3.42901e-07	2.33448e-07	20617/56772/19055/12794/14812/14799/108013/18754/11931/72961/56455/11735/12424/110886	14
GO:0097401	synaptic vesicle lumen acidification	5/96	19/28905	0.263158	79.2352	19.6918	4.07581e-09	1.03958e-06	7.07748e-07	72961/73834/11964/11973/11966	5
GO:0016079	synaptic vesicle exocytosis	8/96	115/28905	0.0695652	20.9457	12.3716	4.86084e-09	1.03958e-06	7.07748e-07	20617/12890/20614/12322/20979/20977/20910/327814	8
GO:0006836	neurotransmitter transport	10/96	229/28905	0.0436681	13.1482	10.6542	4.97892e-09	1.03958e-06	7.07748e-07	20617/12890/20614/12322/72961/20979/20977/20910/22342/327814	10
GO:0070050	neuron cellular homeostasis	7/96	74/28905	0.0945946	28.4818	13.6641	5.35632e-09	1.03958e-06	7.07748e-07	54003/72961/12307/73834/11964/11973/11966	7
GO:0048168	regulation of neuronal synaptic plasticity	7/96	76/28905	0.0921053	27.7323	13.4704	6.47205e-09	1.03958e-06	7.07748e-07	20617/12323/14812/26562/12322/20977/19417	7
GO:0007269	neurotransmitter secretion	9/96	174/28905	0.0517241	15.5738	11.1307	6.97703e-09	1.03958e-06	7.07748e-07	20617/12890/20614/12322/20979/20977/20910/22342/327814	9
GO:0099643	signal release from synapse	9/96	174/28905	0.0517241	15.5738	11.1307	6.97703e-09	1.03958e-06	7.07748e-07	20617/12890/20614/12322/20979/20977/20910/22342/327814	9
GO:0007616	long-term memory	6/96	44/28905	0.136364	41.0582	15.3502	7.3026e-09	1.03958e-06	7.07748e-07	20614/14799/72961/432530/12307/224671	6
GO:0046928	regulation of neurotransmitter secretion	7/96	106/28905	0.0660377	19.8835	11.2434	6.65414e-08	8.84113e-06	6.01908e-06	20617/12890/12322/20979/20977/20910/327814	7
GO:0007613	memory	8/96	168/28905	0.047619	14.3378	10.0085	9.45973e-08	1.17833e-05	8.0221e-06	14812/20614/14799/72961/432530/12307/12424/224671	8
GO:0051656	establishment of organelle localization	12/96	498/28905	0.0240964	7.25527	8.12828	1.0103e-07	1.18443e-05	8.06363e-06	20617/17755/12794/12890/20614/52906/56455/52696/18039/20910/327814/83767	12
GO:0050803	regulation of synapse structure or activity	10/96	317/28905	0.0315457	9.49823	8.78247	1.07125e-07	1.18611e-05	8.07506e-06	20617/12323/14812/227580/72961/13838/105689/18039/15898/327814	10
GO:0051588	regulation of neurotransmitter transport	7/96	126/28905	0.0555556	16.7274	10.2131	2.18441e-07	2.26561e-05	1.54243e-05	20617/12890/12322/20979/20977/20910/327814	7
GO:0060291	long-term synaptic potentiation	9/96	261/28905	0.0344828	10.3825	8.78971	2.27356e-07	2.26561e-05	1.54243e-05	20617/12323/14812/20614/64011/13838/432530/12307/26413	9
GO:0035249	synaptic transmission, glutamatergic	7/96	130/28905	0.0538462	16.2127	10.0351	2.70377e-07	2.56601e-05	1.74695e-05	12794/14812/14799/72961/20979/20910/14800	7
GO:0060078	regulation of postsynaptic membrane potential	7/96	132/28905	0.0530303	15.9671	9.94907	3.00015e-07	2.71786e-05	1.85033e-05	20617/19055/14812/14799/108013/72961/110886	7
GO:0016050	vesicle organization	10/96	365/28905	0.0273973	8.24914	8.04557	3.92529e-07	3.37024e-05	2.29447e-05	20617/12890/20614/72961/20979/20910/73834/11964/11973/11966	10
GO:0051928	positive regulation of calcium ion transport	7/96	138/28905	0.0507246	15.2729	9.70184	4.05849e-07	3.37024e-05	2.29447e-05	12314/20617/19055/67972/12322/11931/21838	7
GO:1990138	neuron projection extension	8/96	208/28905	0.0384615	11.5805	8.84039	4.84359e-07	3.86131e-05	2.62879e-05	17755/56177/67891/22129/20979/68404/83767/12891	8
GO:0006887	exocytosis	10/96	394/28905	0.0253807	7.64197	7.66284	7.86504e-07	6.02886e-05	4.10447e-05	20617/12890/20614/18195/12322/20979/20977/20910/22342/327814	10
GO:0050807	regulation of synapse organization	9/96	309/28905	0.0291262	8.76972	7.92652	9.32116e-07	6.71294e-05	4.5702e-05	20617/12323/14812/227580/13838/105689/18039/15898/327814	9
GO:1990778	protein localization to cell periphery	10/96	402/28905	0.0248756	7.48989	7.56408	9.43113e-07	6.71294e-05	4.5702e-05	20617/12323/20614/18195/12322/11931/227580/11735/20910/22342	10
GO:0010038	response to metal ion	9/96	318/28905	0.0283019	8.52152	7.78548	1.18178e-06	8.12165e-05	5.52925e-05	12314/20617/19055/12323/20979/11735/26413/13829/12891	9
GO:0140029	exocytic process	6/96	104/28905	0.0576923	17.3708	9.65457	1.33752e-06	8.8856e-05	6.04935e-05	20617/12890/20614/12322/20979/20910	6
GO:0043270	positive regulation of monoatomic ion transport	8/96	241/28905	0.033195	9.99481	8.09436	1.46615e-06	9.42595e-05	6.41722e-05	12314/20617/19055/67972/12322/11931/11735/21838	8
GO:0014048	regulation of glutamate secretion	4/96	26/28905	0.153846	46.3221	13.3462	1.61474e-06	0.000100568	6.84671e-05	20617/14812/12424/20910	4
GO:0051651	maintenance of location in cell	8/96	247/28905	0.0323887	9.75202	7.97415	1.76123e-06	0.000106321	7.23836e-05	12314/20617/19241/18754/14319/72961/11735/21838	8
GO:0007611	learning or memory	9/96	335/28905	0.0268657	8.08909	7.53369	1.8138e-06	0.000106321	7.23836e-05	14812/20614/14799/72961/432530/12307/12424/224671/110886	9
GO:0051047	positive regulation of secretion	10/96	439/28905	0.022779	6.85863	7.14028	2.07707e-06	0.000118274	8.05216e-05	20617/19055/14812/20614/18754/54003/56455/20979/12424/20910	10
GO:1902600	proton transmembrane transport	6/96	113/28905	0.0530973	15.9873	9.2146	2.17429e-06	0.000120371	8.19491e-05	11931/72961/73834/11964/11973/11966	6
GO:0006816	calcium ion transport	10/96	451/28905	0.0221729	6.67614	7.01326	2.64005e-06	0.000142206	9.68144e-05	12314/20617/19055/12323/14812/67972/12322/18754/11931/21838	10
GO:0001919	regulation of receptor recycling	4/96	30/28905	0.133333	40.1458	12.3833	2.93001e-06	0.000152051	0.000103517	20617/18195/14799/14800	4
GO:0050770	regulation of axonogenesis	7/96	186/28905	0.0376344	11.3315	8.1599	3.0006e-06	0.000152051	0.000103517	17755/108699/67891/22129/13838/18039/21838	7
GO:0045055	regulated exocytosis	8/96	266/28905	0.0300752	9.05545	7.61908	3.0517e-06	0.000152051	0.000103517	20617/12890/20614/12322/20979/20977/20910/327814	8
GO:0031629	synaptic vesicle fusion to presynaptic active zone membrane	4/96	31/28905	0.129032	38.8508	12.1717	3.35554e-06	0.000163112	0.000111047	12890/20614/20979/20910	4
GO:0099500	vesicle fusion to plasma membrane	4/96	32/28905	0.125	37.6367	11.9701	3.82516e-06	0.000181513	0.000123575	12890/20614/20979/20910	4
GO:0051924	regulation of calcium ion transport	8/96	278/28905	0.028777	8.66457	7.41264	4.22426e-06	0.00019579	0.000133294	12314/20617/19055/67972/12322/18754/11931/21838	8
GO:0031338	regulation of vesicle fusion	4/96	33/28905	0.121212	36.4962	11.7774	4.3417e-06	0.000196659	0.000133887	20617/12890/20979/20910	4
GO:0050890	cognition	9/96	376/28905	0.0239362	7.20703	6.99335	4.64205e-06	0.000205591	0.000139967	14812/20614/14799/72961/432530/12307/12424/224671/110886	9
GO:0051654	establishment of mitochondrion localization	4/96	34/28905	0.117647	35.4228	11.5932	4.9081e-06	0.000212649	0.000144772	17755/56455/18039/83767	4
GO:0030705	cytoskeleton-dependent intracellular transport	7/96	202/28905	0.0346535	10.4339	7.76704	5.16833e-06	0.000216882	0.000147654	17755/12794/56455/11735/18039/327814/83767	7
GO:0015800	acidic amino acid transport	5/96	75/28905	0.0666667	20.0729	9.5472	5.22345e-06	0.000216882	0.000147654	20617/14812/72961/12424/20910	5
GO:0048499	synaptic vesicle membrane organization	4/96	35/28905	0.114286	34.4107	11.4169	5.52732e-06	0.000223809	0.00015237	12890/20614/20979/20910	4
GO:0048588	developmental cell growth	8/96	289/28905	0.0276817	8.33478	7.23405	5.61488e-06	0.000223809	0.00015237	17755/56177/67891/22129/20979/68404/83767/12891	8
GO:0060560	developmental growth involved in morphogenesis	8/96	290/28905	0.0275862	8.30603	7.21829	5.75856e-06	0.000225036	0.000153205	17755/56177/67891/22129/20979/68404/83767/12891	8
GO:1903532	positive regulation of secretion by cell	9/96	389/28905	0.0231362	6.96618	6.83876	6.1045e-06	0.000233967	0.000159285	20617/14812/20614/18754/54003/56455/20979/12424/20910	9
GO:0048488	synaptic vesicle endocytosis	5/96	78/28905	0.0641026	19.3009	9.34265	6.33915e-06	0.000238376	0.000162287	20617/72961/20979/20977/224671	5
GO:0014047	glutamate secretion	4/96	37/28905	0.108108	32.5507	11.0854	6.93658e-06	0.000256011	0.000174293	20617/14812/12424/20910	4
GO:0140238	presynaptic endocytosis	5/96	81/28905	0.0617284	18.586	9.14921	7.63335e-06	0.000271717	0.000184986	20617/72961/20979/20977/224671	5
GO:0021700	developmental maturation	9/96	400/28905	0.0225	6.77461	6.7134	7.63479e-06	0.000271717	0.000184986	12323/72961/11735/18039/20910/73834/11964/11973/11966	9
GO:0048169	regulation of long-term neuronal synaptic plasticity	4/96	39/28905	0.102564	30.8814	10.7793	8.59484e-06	0.000295337	0.000201066	20617/12323/14812/20977	4
GO:0099170	postsynaptic modulation of chemical synaptic transmission	4/96	39/28905	0.102564	30.8814	10.7793	8.59484e-06	0.000295337	0.000201066	19055/64011/18039/226180	4
GO:0031623	receptor internalization	6/96	150/28905	0.04	12.0437	7.82809	1.11488e-05	0.000376604	0.000256393	20617/20614/18195/14799/52906/14800	6
GO:0036465	synaptic vesicle recycling	5/96	90/28905	0.0555556	16.7274	8.62621	1.27888e-05	0.000424801	0.000289206	20617/72961/20979/20977/224671	5
GO:0010959	regulation of metal ion transport	9/96	431/28905	0.0208817	6.28734	6.38414	1.38311e-05	0.000451893	0.00030765	12314/20617/19055/67972/12322/18754/11931/11735/21838	9
GO:0006874	intracellular calcium ion homeostasis	8/96	328/28905	0.0243902	7.34375	6.66999	1.40735e-05	0.000452396	0.000307993	12314/20617/14812/67972/18754/11931/12307/21838	8
GO:0014049	positive regulation of glutamate secretion	3/96	15/28905	0.2	60.2188	13.2429	1.5692e-05	0.000496414	0.000337961	14812/12424/20910	3
GO:0060079	excitatory postsynaptic potential	5/96	95/28905	0.0526316	15.847	8.36721	1.6641e-05	0.00051821	0.0003528	20617/19055/14812/108013/72961	5
GO:0070588	calcium ion transmembrane transport	8/96	338/28905	0.0236686	7.12648	6.54015	1.74627e-05	0.000528732	0.000359963	12314/20617/19055/14812/67972/18754/11931/21838	8
GO:1904427	positive regulation of calcium ion transmembrane transport	5/96	96/28905	0.0520833	15.682	8.31776	1.75095e-05	0.000528732	0.000359963	12314/20617/19055/11931/21838	5
GO:1904181	positive regulation of membrane depolarization	3/96	16/28905	0.1875	56.4551	12.8081	1.92666e-05	0.000573111	0.000390176	56772/11735/12424	3
GO:0006835	dicarboxylic acid transport	5/96	101/28905	0.049505	14.9056	8.08119	2.23951e-05	0.000656375	0.000446862	20617/14812/72961/12424/20910	5
GO:0055074	calcium ion homeostasis	8/96	354/28905	0.0225989	6.80438	6.34304	2.43028e-05	0.000701965	0.0004779	12314/20617/14812/67972/18754/11931/12307/21838	8
GO:0035493	SNARE complex assembly	3/96	18/28905	0.166667	50.1823	12.0488	2.79392e-05	0.000795468	0.000541558	20617/20614/20910	3
GO:0001881	receptor recycling	4/96	53/28905	0.0754717	22.7241	9.13779	2.95292e-05	0.000828898	0.000564317	20617/18195/14799/14800	4
GO:0010970	transport along microtubule	6/96	179/28905	0.0335196	10.0925	7.04408	3.03029e-05	0.000838802	0.00057106	17755/12794/56455/11735/18039/83767	6
GO:0051235	maintenance of location	8/96	366/28905	0.0218579	6.58128	6.20306	3.07983e-05	0.000840836	0.000572444	12314/20617/19241/18754/14319/72961/11735/21838	8
GO:0035235	ionotropic glutamate receptor signaling pathway	3/96	19/28905	0.157895	47.5411	11.7144	3.30978e-05	0.000891406	0.000606872	14812/12322/14800	3
GO:0000381	regulation of alternative mRNA splicing, via spliceosome	4/96	55/28905	0.0727273	21.8977	8.95484	3.42186e-05	0.000897338	0.000610911	108013/268859/52897/14007	4
GO:0051954	positive regulation of amine transport	4/96	55/28905	0.0727273	21.8977	8.95484	3.42186e-05	0.000897338	0.000610911	14812/20979/12424/20910	4
GO:1903169	regulation of calcium ion transmembrane transport	6/96	184/28905	0.0326087	9.81827	6.92697	3.53596e-05	0.000915217	0.000623083	12314/20617/19055/18754/11931/21838	6
GO:0006898	receptor-mediated endocytosis	7/96	273/28905	0.025641	7.72035	6.44018	3.61476e-05	0.0009195	0.000625999	20617/20614/18195/14799/52906/14800/83767	7
GO:0071248	cellular response to metal ion	6/96	185/28905	0.0324324	9.7652	6.90408	3.64478e-05	0.0009195	0.000625999	20617/20979/11735/26413/13829/12891	6
GO:0051646	mitochondrion localization	4/96	57/28905	0.0701754	21.1294	8.78134	3.94312e-05	0.000982331	0.000668775	17755/56455/18039/83767	4
GO:0051955	regulation of amino acid transport	4/96	58/28905	0.0689655	20.7651	8.69787	4.22447e-05	0.00103943	0.000707646	20617/14812/12424/20910	4
GO:0099565	chemical synaptic transmission, postsynaptic	5/96	116/28905	0.0431034	12.9782	7.46203	4.36039e-05	0.00105979	0.000721507	20617/19055/14812/108013/72961	5
GO:1900271	regulation of long-term synaptic potentiation	4/96	60/28905	0.0666667	20.0729	8.53705	4.8308e-05	0.00115997	0.000789715	64011/13838/432530/12307	4
GO:0051952	regulation of amine transport	5/96	120/28905	0.0416667	12.5456	7.316	5.12722e-05	0.00121299	0.000825809	20617/14812/20979/12424/20910	5
GO:0051650	establishment of vesicle localization	6/96	197/28905	0.0304569	9.17037	6.64238	5.17332e-05	0.00121299	0.000825809	20617/12794/20614/52906/20910/327814	6
GO:0097553	calcium ion transmembrane import into cytosol	6/96	198/28905	0.030303	9.12405	6.62158	5.32082e-05	0.00123307	0.000839479	12314/20617/19055/14812/18754/21838	6
GO:0048638	regulation of developmental growth	8/96	404/28905	0.019802	5.96225	5.79816	6.16982e-05	0.00141339	0.000962238	17755/56177/67891/22129/20979/105689/26413/12891	8
GO:0006906	vesicle fusion	5/96	127/28905	0.0393701	11.8541	7.07645	6.7158e-05	0.00152098	0.00103549	20617/12890/20614/20979/20910	5
GO:0001956	positive regulation of neurotransmitter secretion	3/96	24/28905	0.125	37.6367	10.3649	6.8305e-05	0.00152957	0.00104134	20617/20979/20910	3
GO:0090174	organelle membrane fusion	5/96	129/28905	0.0387597	11.6703	7.01143	7.23272e-05	0.00160165	0.00109041	20617/12890/20614/20979/20910	5
GO:0032535	regulation of cellular component size	8/96	415/28905	0.0192771	5.80422	5.69051	7.43876e-05	0.00162445	0.00110593	19241/17755/56177/67891/18754/22129/18039/13829	8
GO:0015837	amine transport	5/96	130/28905	0.0384615	11.5805	6.97946	7.50241e-05	0.00162445	0.00110593	20617/14812/20979/12424/20910	5
GO:0034643	establishment of mitochondrion localization, microtubule-mediated	3/96	25/28905	0.12	36.1313	10.1441	7.74325e-05	0.00162445	0.00110593	17755/18039/83767	3
GO:0047497	mitochondrion transport along microtubule	3/96	25/28905	0.12	36.1313	10.1441	7.74325e-05	0.00162445	0.00110593	17755/18039/83767	3
GO:0048791	calcium ion-regulated exocytosis of neurotransmitter	3/96	25/28905	0.12	36.1313	10.1441	7.74325e-05	0.00162445	0.00110593	20614/20979/20910	3
GO:0051648	vesicle localization	6/96	219/28905	0.0273973	8.24914	6.21619	9.28175e-05	0.00190818	0.00129909	20617/12794/20614/52906/20910/327814	6
GO:0034763	negative regulation of transmembrane transport	5/96	136/28905	0.0367647	11.0696	6.79471	9.28716e-05	0.00190818	0.00129909	12314/19055/18754/52906/11735	5
GO:0016082	synaptic vesicle priming	3/96	27/28905	0.111111	33.4549	9.73932	9.80007e-05	0.00199301	0.00135685	20617/20614/20910	3
GO:0022898	regulation of transmembrane transporter activity	6/96	224/28905	0.0267857	8.06501	6.1276	0.000105042	0.00211462	0.00143964	12314/20617/12794/11931/11735/19417	6
GO:0017157	regulation of exocytosis	6/96	225/28905	0.0266667	8.02917	6.11021	0.000107633	0.00214513	0.00146041	20617/18195/20979/20977/20910/327814	6
GO:0032253	dense core granule localization	3/96	28/28905	0.107143	32.26	9.55307	0.000109497	0.00216066	0.00147099	20614/20910/327814	3
GO:1904062	regulation of monoatomic cation transmembrane transport	7/96	328/28905	0.0213415	6.42578	5.70481	0.00011418	0.00223099	0.00151887	12314/20617/19055/18754/11931/11735/21838	7
GO:0099111	microtubule-based transport	6/96	229/28905	0.0262009	7.88892	6.04171	0.000118513	0.00229316	0.00156119	17755/12794/56455/11735/18039/83767	6
GO:0000380	alternative mRNA splicing, via spliceosome	4/96	76/28905	0.0526316	15.847	7.48139	0.000122043	0.00233877	0.00159225	108013/268859/52897/14007	4
GO:0007416	synapse assembly	6/96	231/28905	0.025974	7.82062	6.00808	0.00012427	0.00235877	0.00160586	20617/14799/227580/105689/15898/110886	6
GO:0008277	regulation of G protein-coupled receptor signaling pathway	5/96	146/28905	0.0342466	10.3114	6.51113	0.000129674	0.00243811	0.00165988	20617/19055/12323/12322/20977	5
GO:0051592	response to calcium ion	5/96	147/28905	0.0340136	10.2413	6.48429	0.00013389	0.00249216	0.00169667	12314/19055/20979/13829/12891	5
GO:0051590	positive regulation of neurotransmitter transport	3/96	30/28905	0.1	30.1094	9.20838	0.000135049	0.00249216	0.00169667	20617/20979/20910	3
GO:0032409	regulation of transporter activity	6/96	236/28905	0.0254237	7.65493	5.92575	0.00013964	0.00253559	0.00172624	12314/20617/12794/11931/11735/19417	6
GO:0030100	regulation of endocytosis	7/96	339/28905	0.020649	6.21728	5.57788	0.000139947	0.00253559	0.00172624	20617/19055/18195/52906/72961/11735/224671	7
GO:0043112	receptor metabolic process	4/96	81/28905	0.0493827	14.8688	7.21532	0.000156271	0.00278078	0.00189317	20617/18195/14799/14800	4
GO:0051279	regulation of release of sequestered calcium ion into cytosol	4/96	81/28905	0.0493827	14.8688	7.21532	0.000156271	0.00278078	0.00189317	12314/20617/18754/21838	4
GO:1904064	positive regulation of cation transmembrane transport	5/96	153/28905	0.0326797	9.83967	6.32846	0.000161437	0.00284729	0.00193845	12314/20617/19055/11931/21838	5
GO:1990806	ligand-gated ion channel signaling pathway	3/96	32/28905	0.09375	28.2275	8.89586	0.000164194	0.00287051	0.00195425	14812/12322/14800	3
GO:0031346	positive regulation of cell projection organization	8/96	467/28905	0.0171306	5.15792	5.22921	0.000167466	0.00290226	0.00197587	17755/12323/67891/52906/13803/13838/56455/18039	8
GO:0008045	motor neuron axon guidance	3/96	33/28905	0.0909091	27.3722	8.75013	0.000180179	0.00309566	0.00210754	108699/13838/105689	3
GO:0008088	axo-dendritic transport	4/96	86/28905	0.0465116	14.0044	6.97187	0.000196949	0.00330169	0.0022478	12794/11735/18039/83767	4
GO:0032252	secretory granule localization	3/96	34/28905	0.0882353	26.5671	8.61074	0.000197141	0.00330169	0.0022478	20614/20910/327814	3
GO:0051957	positive regulation of amino acid transport	3/96	34/28905	0.0882353	26.5671	8.61074	0.000197141	0.00330169	0.0022478	14812/12424/20910	3
GO:0097120	receptor localization to synapse	4/96	87/28905	0.045977	13.8434	6.92561	0.000205918	0.00341996	0.00232832	12794/20614/12322/227580	4
GO:0007411	axon guidance	6/96	255/28905	0.0235294	7.08456	5.63362	0.000212309	0.00342967	0.00233493	108699/54003/13838/105689/11735/58208	6
GO:0099173	postsynapse organization	6/96	255/28905	0.0235294	7.08456	5.63362	0.000212309	0.00342967	0.00233493	12323/14812/227580/13838/327814/12891	6
GO:0051966	regulation of synaptic transmission, glutamatergic	4/96	88/28905	0.0454545	13.6861	6.8801	0.000215178	0.00342967	0.00233493	14812/20979/20910/14800	4
GO:0072384	organelle transport along microtubule	4/96	88/28905	0.0454545	13.6861	6.8801	0.000215178	0.00342967	0.00233493	17755/12794/18039/83767	4
GO:0071241	cellular response to inorganic substance	6/96	256/28905	0.0234375	7.05688	5.61908	0.000216828	0.00342967	0.00233493	20617/20979/11735/26413/13829/12891	6
GO:0097485	neuron projection guidance	6/96	256/28905	0.0234375	7.05688	5.61908	0.000216828	0.00342967	0.00233493	108699/54003/13838/105689/11735/58208	6
GO:0034329	cell junction assembly	8/96	487/28905	0.0164271	4.9461	5.06975	0.000222456	0.00348163	0.0023703	20617/14799/227580/105689/21838/15898/13829/110886	8
GO:0034765	regulation of monoatomic ion transmembrane transport	7/96	366/28905	0.0191257	5.75862	5.28875	0.000223607	0.00348163	0.0023703	12314/20617/19055/18754/11931/11735/21838	7
GO:1904063	negative regulation of cation transmembrane transport	4/96	90/28905	0.0444444	13.3819	6.79127	0.000234592	0.00362436	0.00246748	12314/19055/18754/11735	4
GO:0050767	regulation of neurogenesis	8/96	494/28905	0.0161943	4.87601	5.01598	0.000244893	0.0037544	0.00255601	19055/17755/12323/67891/22129/13838/18039/21838	8
GO:0051051	negative regulation of transport	8/96	497/28905	0.0160966	4.84658	4.99325	0.000255061	0.00386843	0.00263364	12314/20617/19055/17755/12794/18754/52906/11735	8
GO:0034767	positive regulation of monoatomic ion transmembrane transport	5/96	169/28905	0.0295858	8.9081	5.95186	0.000256213	0.00386843	0.00263364	12314/20617/19055/11931/21838	5
GO:0031110	regulation of microtubule polymerization or depolymerization	4/96	93/28905	0.0430108	12.9503	6.6632	0.000266033	0.00395674	0.00269376	20617/17755/20262/56471	4
GO:0051881	regulation of mitochondrial membrane potential	4/96	93/28905	0.0430108	12.9503	6.6632	0.000266033	0.00395674	0.00269376	56772/18754/56455/12424	4
GO:0061025	membrane fusion	5/96	172/28905	0.0290698	8.75273	5.88679	0.000277889	0.00410247	0.00279297	20617/12890/20614/20979/20910	5
GO:0048284	organelle fusion	5/96	173/28905	0.0289017	8.70213	5.86545	0.000285415	0.00418259	0.00284752	20617/12890/20614/20979/20910	5
GO:0007626	locomotory behavior	6/96	273/28905	0.021978	6.61745	5.38325	0.00030597	0.00445108	0.00303031	20617/20614/18754/13838/12307/224671	6
GO:0022604	regulation of cell morphogenesis	6/96	276/28905	0.0217391	6.54552	5.34372	0.000324314	0.00468375	0.00318872	12323/11674/13838/20979/13829/12891	6
GO:0006865	amino acid transport	5/96	180/28905	0.0277778	8.36372	5.72076	0.000342517	0.00491106	0.00334347	20617/14812/72961/12424/20910	5
GO:0034766	negative regulation of monoatomic ion transmembrane transport	4/96	100/28905	0.04	12.0437	6.38606	0.00035101	0.00496144	0.00337777	12314/19055/18754/11735	4
GO:0035418	protein localization to synapse	4/96	100/28905	0.04	12.0437	6.38606	0.00035101	0.00496144	0.00337777	20614/12322/227580/224997	4
GO:0051281	positive regulation of release of sequestered calcium ion into cytosol	3/96	42/28905	0.0714286	21.5067	7.67715	0.000370997	0.00520702	0.00354496	12314/20617/21838	3
GO:0032890	regulation of organic acid transport	4/96	102/28905	0.0392157	11.8076	6.31191	0.000378482	0.00527493	0.0035912	20617/14812/12424/20910	4
GO:0051258	protein polymerization	6/96	287/28905	0.0209059	6.29464	5.20365	0.000399078	0.00552334	0.00376031	20617/19241/17755/18754/18039/13829	6
GO:0097484	dendrite extension	3/96	44/28905	0.0681818	20.5291	7.48348	0.000425952	0.00585463	0.00398586	20979/83767/12891	3
GO:0009914	hormone transport	7/96	413/28905	0.0169492	5.10328	4.84837	0.000462296	0.00631066	0.00429632	19055/20614/18754/56205/54003/56455/12971	7
GO:0097061	dendritic spine organization	4/96	108/28905	0.037037	11.1516	6.10132	0.000470112	0.00634314	0.00431844	12323/14812/13838/327814	4
GO:0048813	dendrite morphogenesis	5/96	193/28905	0.0259067	7.80036	5.47179	0.000471041	0.00634314	0.00431844	19055/12323/12322/13838/327814	5
GO:0099525	presynaptic dense core vesicle exocytosis	2/96	10/28905	0.2	60.2188	10.8118	0.000482772	0.00645748	0.00439627	20614/20910	2
GO:0007215	glutamate receptor signaling pathway	3/96	48/28905	0.0625	18.8184	7.13203	0.000550952	0.00727184	0.0049507	14812/12322/14800	3
GO:0099601	regulation of neurotransmitter receptor activity	3/96	48/28905	0.0625	18.8184	7.13203	0.000550952	0.00727184	0.0049507	12794/224997/19417	3
GO:0030516	regulation of axon extension	4/96	113/28905	0.0353982	10.6582	5.93813	0.000557727	0.00731283	0.0049786	17755/56177/67891/22129	4
GO:0005513	detection of calcium ion	2/96	11/28905	0.181818	54.7443	10.2914	0.000588777	0.0076197	0.00518752	12314/20979	2
GO:0060052	neurofilament cytoskeleton organization	2/96	11/28905	0.181818	54.7443	10.2914	0.000588777	0.0076197	0.00518752	18039/226180	2
GO:0018105	peptidyl-serine phosphorylation	6/96	310/28905	0.0193548	5.82762	4.93309	0.000598663	0.00769765	0.00524059	20617/12323/12322/18754/26413/13829	6
GO:1990089	response to nerve growth factor	3/96	50/28905	0.06	18.0656	6.97184	0.000621353	0.00788762	0.00536992	14799/14800/83767	3
GO:1990090	cellular response to nerve growth factor stimulus	3/96	50/28905	0.06	18.0656	6.97184	0.000621353	0.00788762	0.00536992	14799/14800/83767	3
GO:0050905	neuromuscular process	5/96	206/28905	0.0242718	7.3081	5.24505	0.000632939	0.00796851	0.00542499	12323/14812/268859/105689/18039	5
GO:0048024	regulation of mRNA splicing, via spliceosome	4/96	117/28905	0.034188	10.2938	5.81475	0.000635721	0.00796851	0.00542499	108013/268859/52897/14007	4
GO:0032271	regulation of protein polymerization	5/96	208/28905	0.0240385	7.23783	5.21192	0.000661134	0.00823525	0.00560659	20617/19241/17755/18754/13829	5
GO:0072659	protein localization to plasma membrane	6/96	317/28905	0.0189274	5.69894	4.8561	0.000672651	0.00832666	0.00566882	12323/18195/12322/11931/11735/20910	6
GO:0009150	purine ribonucleotide metabolic process	7/96	441/28905	0.015873	4.77927	4.61667	0.000681066	0.0083788	0.00570432	20617/11931/11674/432530/11964/11966/229949	7
GO:0106027	neuron projection organization	4/96	120/28905	0.0333333	10.0365	5.72606	0.000699077	0.0085156	0.00579745	12323/14812/13838/327814	4
GO:0051901	positive regulation of mitochondrial depolarization	2/96	12/28905	0.166667	50.1823	9.83679	0.000705004	0.0085156	0.00579745	56772/12424	2
GO:0099011	neuronal dense core vesicle exocytosis	2/96	12/28905	0.166667	50.1823	9.83679	0.000705004	0.0085156	0.00579745	20614/20910	2
GO:0018209	peptidyl-serine modification	6/96	321/28905	0.0186916	5.62792	4.81313	0.000718001	0.00862034	0.00586876	20617/12323/12322/18754/26413/13829	6
GO:0008089	anterograde axonal transport	3/96	53/28905	0.0566038	17.043	6.74819	0.000737315	0.00871901	0.00593593	12794/11735/18039	3
GO:1903170	negative regulation of calcium ion transmembrane transport	3/96	53/28905	0.0566038	17.043	6.74819	0.000737315	0.00871901	0.00593593	12314/19055/18754	3
GO:0045927	positive regulation of growth	6/96	323/28905	0.0185759	5.59307	4.79191	0.000741547	0.00871901	0.00593593	17755/67891/52906/20979/26413/12891	6
GO:0033555	multicellular organismal response to stress	4/96	122/28905	0.0327869	9.87193	5.66866	0.000743719	0.00871901	0.00593593	19055/14812/12424/110886	4
GO:0032412	regulation of monoatomic ion transmembrane transporter activity	5/96	214/28905	0.0233645	7.0349	5.11511	0.000751381	0.00875733	0.00596202	12314/12794/11931/11735/19417	5
GO:0003254	regulation of membrane depolarization	3/96	54/28905	0.0555556	16.7274	6.67767	0.000778815	0.0090243	0.00614378	56772/11735/12424	3
GO:0008306	associative learning	4/96	124/28905	0.0322581	9.7127	5.61256	0.00079034	0.0091049	0.00619865	14812/20614/12424/110886	4
GO:0043254	regulation of protein-containing complex assembly	7/96	453/28905	0.0154525	4.65266	4.52327	0.00079691	0.00912783	0.00621426	20617/19241/17755/18754/12424/20910/13829	7
GO:0016358	dendrite development	6/96	328/28905	0.0182927	5.50781	4.73964	0.000803029	0.00914536	0.00622619	19055/17755/12323/12322/13838/327814	6
GO:0048639	positive regulation of developmental growth	5/96	221/28905	0.0226244	6.81208	5.00677	0.000867968	0.00981148	0.00667969	17755/67891/20979/26413/12891	5
GO:0009259	ribonucleotide metabolic process	7/96	460/28905	0.0152174	4.58186	4.47029	0.000871366	0.00981148	0.00667969	20617/11931/11674/432530/11964/11966/229949	7
GO:0051261	protein depolymerization	4/96	129/28905	0.0310078	9.33624	5.47773	0.000915871	0.0101974	0.00694242	17755/20262/56471/13829	4
GO:0061387	regulation of extent of cell growth	4/96	129/28905	0.0310078	9.33624	5.47773	0.000915871	0.0101974	0.00694242	17755/56177/67891/22129	4
GO:0046883	regulation of hormone secretion	6/96	339/28905	0.0176991	5.32909	4.62831	0.00095214	0.010508	0.0071539	19055/20614/18754/56205/54003/56455	6
GO:0031345	negative regulation of cell projection organization	5/96	226/28905	0.0221239	6.66137	4.93224	0.000959143	0.010508	0.0071539	19055/14812/22129/13838/21838	5
GO:0001662	behavioral fear response	3/96	58/28905	0.0517241	15.5738	6.41339	0.000959588	0.010508	0.0071539	14812/12424/110886	3
GO:0051280	negative regulation of release of sequestered calcium ion into cytosol	2/96	14/28905	0.142857	43.0134	9.07655	0.000967852	0.0105406	0.00717608	12314/18754	2
GO:0002209	behavioral defense response	3/96	59/28905	0.0508475	15.3099	6.35139	0.00100857	0.0107491	0.00731805	14812/12424/110886	3
GO:0016601	Rac protein signal transduction	3/96	59/28905	0.0508475	15.3099	6.35139	0.00100857	0.0107491	0.00731805	20262/19417/83767	3
GO:0061001	regulation of dendritic spine morphogenesis	3/96	59/28905	0.0508475	15.3099	6.35139	0.00100857	0.0107491	0.00731805	12323/13838/327814	3
GO:2000300	regulation of synaptic vesicle exocytosis	3/96	59/28905	0.0508475	15.3099	6.35139	0.00100857	0.0107491	0.00731805	20979/20977/327814	3
GO:1902414	protein localization to cell junction	4/96	133/28905	0.0300752	9.05545	5.37503	0.00102593	0.0108759	0.00740438	20614/12322/227580/224997	4
GO:0019693	ribose phosphate metabolic process	7/96	474/28905	0.0147679	4.44653	4.36743	0.00103674	0.0109323	0.00744278	20617/11931/11674/432530/11964/11966/229949	7
GO:0060996	dendritic spine development	4/96	134/28905	0.0298507	8.98787	5.35003	0.00105483	0.0109938	0.00748464	12323/12322/13838/327814	4
GO:0007019	microtubule depolymerization	3/96	60/28905	0.05	15.0547	6.29089	0.00105911	0.0109938	0.00748464	17755/20262/56471	3
GO:0032892	positive regulation of organic acid transport	3/96	60/28905	0.05	15.0547	6.29089	0.00105911	0.0109938	0.00748464	14812/12424/20910	3
GO:0046034	ATP metabolic process	5/96	232/28905	0.0215517	6.48909	4.84572	0.00107775	0.0111293	0.00757685	11931/11674/11964/11966/229949	5
GO:0031109	microtubule polymerization or depolymerization	4/96	135/28905	0.0296296	8.9213	5.3253	0.0010843	0.0111392	0.00758364	20617/17755/20262/56471	4
GO:0032026	response to magnesium ion	2/96	15/28905	0.133333	40.1458	8.75403	0.00111434	0.0112735	0.00767508	20617/11735	2
GO:1990504	dense core granule exocytosis	2/96	15/28905	0.133333	40.1458	8.75403	0.00111434	0.0112735	0.00767508	20614/20910	2
GO:0051209	release of sequestered calcium ion into cytosol	4/96	136/28905	0.0294118	8.8557	5.30081	0.00111434	0.0112735	0.00767508	12314/20617/18754/21838	4
GO:0051283	negative regulation of sequestering of calcium ion	4/96	137/28905	0.0291971	8.79106	5.27658	0.00114497	0.0115249	0.00784616	12314/20617/18754/21838	4
GO:0051282	regulation of sequestering of calcium ion	4/96	139/28905	0.028777	8.66457	5.22885	0.00120798	0.0120375	0.00819516	12314/20617/18754/21838	4
GO:0099175	regulation of postsynapse organization	4/96	139/28905	0.028777	8.66457	5.22885	0.00120798	0.0120375	0.00819516	12323/14812/13838/327814	4
GO:0099171	presynaptic modulation of chemical synaptic transmission	3/96	63/28905	0.047619	14.3378	6.11776	0.00122025	0.0120993	0.00823728	18754/432530/68404	3
GO:0051284	positive regulation of sequestering of calcium ion	2/96	16/28905	0.125	37.6367	8.46176	0.00127078	0.0124169	0.00845347	12314/18754	2
GO:0048675	axon extension	4/96	141/28905	0.0283688	8.54167	5.18206	0.00127337	0.0124169	0.00845347	17755/56177/67891/22129	4
GO:0051208	sequestering of calcium ion	4/96	141/28905	0.0283688	8.54167	5.18206	0.00127337	0.0124169	0.00845347	12314/20617/18754/21838	4
GO:0048278	vesicle docking	3/96	64/28905	0.046875	14.1138	6.06266	0.0012772	0.0124169	0.00845347	12322/20979/20910	3
GO:0043271	negative regulation of monoatomic ion transport	4/96	142/28905	0.028169	8.48151	5.15902	0.00130698	0.0125837	0.00856701	12314/19055/18754/11735	4
GO:0050684	regulation of mRNA processing	4/96	142/28905	0.028169	8.48151	5.15902	0.00130698	0.0125837	0.00856701	108013/268859/52897/14007	4
GO:0034764	positive regulation of transmembrane transport	5/96	243/28905	0.0205761	6.19534	4.69477	0.00132301	0.0126768	0.00863039	12314/20617/19055/11931/21838	5
GO:0042596	fear response	3/96	65/28905	0.0461538	13.8966	6.00878	0.0013358	0.012738	0.00867209	14812/12424/110886	3
GO:0031503	protein-containing complex localization	5/96	245/28905	0.0204082	6.14477	4.66833	0.00137169	0.013018	0.00886273	12794/20614/12322/227580/56455	5
GO:0031102	neuron projection regeneration	3/96	66/28905	0.0454545	13.6861	5.95607	0.00139606	0.0131865	0.0089774	13838/18039/21838	3
GO:1901888	regulation of cell junction assembly	5/96	247/28905	0.0202429	6.09502	4.64218	0.00142168	0.0133652	0.00909906	20617/105689/21838/15898/13829	5
GO:0001921	positive regulation of receptor recycling	2/96	17/28905	0.117647	35.4228	8.19525	0.0014371	0.0134467	0.00915455	20617/18195	2
GO:0098930	axonal transport	3/96	67/28905	0.0447761	13.4818	5.9045	0.001458	0.0135153	0.0092013	12794/11735/18039	3
GO:1903539	protein localization to postsynaptic membrane	3/96	67/28905	0.0447761	13.4818	5.9045	0.001458	0.0135153	0.0092013	20614/12322/227580	3
GO:0062237	protein localization to postsynapse	3/96	68/28905	0.0441176	13.2835	5.85401	0.00152165	0.01404	0.00955849	20614/12322/227580	3
GO:0032984	protein-containing complex disassembly	5/96	254/28905	0.019685	5.92704	4.55285	0.00160728	0.0147486	0.0100409	17755/20262/18195/56471/13829	5
GO:0046549	retinal cone cell development	2/96	18/28905	0.111111	33.4549	7.95088	0.00161325	0.0147486	0.0100409	52906/21838	2
GO:0045744	negative regulation of G protein-coupled receptor signaling pathway	3/96	70/28905	0.0428571	12.904	5.75616	0.0016541	0.0149847	0.0102016	20617/19055/12323	3
GO:0051932	synaptic transmission, GABAergic	3/96	70/28905	0.0428571	12.904	5.75616	0.0016541	0.0149847	0.0102016	18754/20910/110886	3
GO:0009205	purine ribonucleoside triphosphate metabolic process	5/96	257/28905	0.0194553	5.85786	4.51559	0.00169205	0.015259	0.0103884	11931/11674/11964/11966/229949	5
GO:0032410	negative regulation of transporter activity	3/96	71/28905	0.0422535	12.7223	5.70872	0.00172295	0.0153296	0.0104365	12314/20617/11735	3
GO:0051926	negative regulation of calcium ion transport	3/96	71/28905	0.0422535	12.7223	5.70872	0.00172295	0.0153296	0.0104365	12314/19055/18754	3
GO:0140115	export across plasma membrane	3/96	71/28905	0.0422535	12.7223	5.70872	0.00172295	0.0153296	0.0104365	12314/67972/11931	3
GO:0050885	neuromuscular process controlling balance	3/96	72/28905	0.0416667	12.5456	5.66223	0.00179356	0.0156581	0.0106601	12323/268859/18039	3
GO:0031340	positive regulation of vesicle fusion	2/96	19/28905	0.105263	31.6941	7.72571	0.00179915	0.0156581	0.0106601	20617/20979	2
GO:0031630	regulation of synaptic vesicle fusion to presynaptic active zone membrane	2/96	19/28905	0.105263	31.6941	7.72571	0.00179915	0.0156581	0.0106601	12890/20979	2
GO:0045956	positive regulation of calcium ion-dependent exocytosis	2/96	19/28905	0.105263	31.6941	7.72571	0.00179915	0.0156581	0.0106601	20979/20910	2
GO:1901632	regulation of synaptic vesicle membrane organization	2/96	19/28905	0.105263	31.6941	7.72571	0.00179915	0.0156581	0.0106601	12890/20979	2
GO:0009199	ribonucleoside triphosphate metabolic process	5/96	264/28905	0.0189394	5.70253	4.43088	0.00190256	0.0164861	0.0112238	11931/11674/11964/11966/229949	5
GO:0051480	regulation of cytosolic calcium ion concentration	3/96	74/28905	0.0405405	12.2065	5.57194	0.00194015	0.016739	0.011396	14812/67972/12307	3
GO:0009144	purine nucleoside triphosphate metabolic process	5/96	266/28905	0.018797	5.65966	4.40724	0.00196608	0.0168171	0.0114492	11931/11674/11964/11966/229949	5
GO:0032886	regulation of microtubule-based process	5/96	266/28905	0.018797	5.65966	4.40724	0.00196608	0.0168171	0.0114492	20617/17755/12794/20262/56471	5
GO:0070507	regulation of microtubule cytoskeleton organization	4/96	159/28905	0.0251572	7.57469	4.79883	0.00197743	0.0168419	0.0114661	20617/17755/20262/56471	4
GO:0038166	angiotensin-activated signaling pathway	2/96	20/28905	0.1	30.1094	7.51731	0.00199474	0.0168764	0.0114895	19055/12322	2
GO:0030073	insulin secretion	5/96	267/28905	0.0187266	5.63846	4.3955	0.00199841	0.0168764	0.0114895	19055/20614/18754/56205/56455	5
GO:1903305	regulation of regulated secretory pathway	4/96	160/28905	0.025	7.52734	4.77932	0.00202303	0.0170123	0.011582	20979/20977/20910/327814	4
GO:0060997	dendritic spine morphogenesis	3/96	76/28905	0.0394737	11.8853	5.48507	0.002094	0.0175351	0.0119379	12323/13838/327814	3
GO:1902903	regulation of supramolecular fiber organization	6/96	398/28905	0.0150754	4.5391	4.10402	0.00214778	0.0179102	0.0121933	20617/19241/17755/18754/13829/83767	6
GO:0017156	calcium-ion regulated exocytosis	3/96	77/28905	0.038961	11.7309	5.44284	0.00217369	0.0180507	0.012289	20614/20979/20910	3
GO:0042670	retinal cone cell differentiation	2/96	21/28905	0.0952381	28.6756	7.32366	0.00219995	0.0181178	0.0123346	52906/21838	2
GO:0070571	negative regulation of neuron projection regeneration	2/96	21/28905	0.0952381	28.6756	7.32366	0.00219995	0.0181178	0.0123346	13838/21838	2
GO:0046879	hormone secretion	6/96	405/28905	0.0148148	4.46065	4.04868	0.00234254	0.0192127	0.0130801	19055/20614/18754/56205/54003/56455	6
GO:0031333	negative regulation of protein-containing complex assembly	4/96	169/28905	0.0236686	7.12648	4.61096	0.0024667	0.0201481	0.0137169	20617/19241/20910/13829	4
GO:0009141	nucleoside triphosphate metabolic process	5/96	281/28905	0.0177936	5.35754	4.23721	0.00249304	0.0202624	0.0137947	11931/11674/11964/11966/229949	5
GO:0031397	negative regulation of protein ubiquitination	3/96	81/28905	0.037037	11.1516	5.28143	0.00251119	0.0202624	0.0137947	12069/18754/20115	3
GO:0140056	organelle localization by membrane tethering	3/96	81/28905	0.037037	11.1516	5.28143	0.00251119	0.0202624	0.0137947	12322/20979/20910	3
GO:0090128	regulation of synapse maturation	2/96	23/28905	0.0869565	26.1821	6.97416	0.00263899	0.0212077	0.0144383	12323/18039	2
GO:0032272	negative regulation of protein polymerization	3/96	84/28905	0.0357143	10.7533	5.16761	0.00278442	0.0222866	0.0151728	20617/19241/13829	3
GO:0045838	positive regulation of membrane potential	2/96	24/28905	0.0833333	25.0911	6.81565	0.00287269	0.0228098	0.015529	14799/11735	2
GO:0051900	regulation of mitochondrial depolarization	2/96	24/28905	0.0833333	25.0911	6.81565	0.00287269	0.0228098	0.015529	56772/12424	2
GO:0051494	negative regulation of cytoskeleton organization	4/96	177/28905	0.0225989	6.80438	4.47137	0.00291364	0.0230432	0.0156879	20617/19241/17755/13829	4
GO:0060042	retina morphogenesis in camera-type eye	3/96	86/28905	0.0348837	10.5033	5.09487	0.00297636	0.0234462	0.0159623	52906/12307/21838	3
GO:1902904	negative regulation of supramolecular fiber organization	4/96	179/28905	0.0223464	6.72835	4.43781	0.00303346	0.0238019	0.0162044	20617/19241/17755/13829	4
GO:0022406	membrane docking	3/96	87/28905	0.0344828	10.3825	5.0594	0.0030753	0.0240356	0.0163635	12322/20979/20910	3
GO:0051262	protein tetramerization	3/96	89/28905	0.0337079	10.1492	4.99014	0.00327921	0.0255292	0.0173803	20617/14812/14800	3
GO:0010763	positive regulation of fibroblast migration	2/96	26/28905	0.0769231	23.1611	6.52584	0.00336812	0.0261193	0.0177821	18754/13829	2
GO:0009306	protein secretion	6/96	438/28905	0.0136986	4.12457	3.80371	0.00344546	0.0266155	0.0181199	19055/20614/18754/56205/52906/56455	6
GO:0035592	establishment of protein localization to extracellular region	6/96	439/28905	0.0136674	4.11518	3.79666	0.00348401	0.026659	0.0181496	19055/20614/18754/56205/52906/56455	6
GO:0003407	neural retina development	3/96	91/28905	0.032967	9.92617	4.92305	0.00349122	0.026659	0.0181496	52906/12307/21838	3
GO:0071277	cellular response to calcium ion	3/96	91/28905	0.032967	9.92617	4.92305	0.00349122	0.026659	0.0181496	20979/13829/12891	3
GO:1903321	negative regulation of protein modification by small protein conjugation or removal	3/96	92/28905	0.0326087	9.81827	4.89028	0.0036003	0.027387	0.0186452	12069/18754/20115	3
GO:0006376	mRNA splice site recognition	2/96	27/28905	0.0740741	22.3032	6.39285	0.00362973	0.0275059	0.0187261	108013/14007	2
GO:0071692	protein localization to extracellular region	6/96	445/28905	0.0134831	4.05969	3.75483	0.00372214	0.0280958	0.0191277	19055/20614/18754/56205/52906/56455	6
GO:0043484	regulation of RNA splicing	4/96	190/28905	0.0210526	6.33882	4.26204	0.00375317	0.0280958	0.0191277	108013/268859/52897/14007	4
GO:0060041	retina development in camera-type eye	4/96	190/28905	0.0210526	6.33882	4.26204	0.00375317	0.0280958	0.0191277	108013/52906/12307/21838	4
GO:0000375	RNA splicing, via transesterification reactions	5/96	310/28905	0.016129	4.85635	3.9406	0.00379216	0.0280958	0.0191277	20646/108013/268859/52897/14007	5
GO:0000377	RNA splicing, via transesterification reactions with bulged adenosine as nucleophile	5/96	310/28905	0.016129	4.85635	3.9406	0.00379216	0.0280958	0.0191277	20646/108013/268859/52897/14007	5
GO:0000398	mRNA splicing, via spliceosome	5/96	310/28905	0.016129	4.85635	3.9406	0.00379216	0.0280958	0.0191277	20646/108013/268859/52897/14007	5
GO:0007612	learning	4/96	192/28905	0.0208333	6.27279	4.23157	0.00389541	0.0286854	0.0195291	14812/20614/12424/110886	4
GO:1900242	regulation of synaptic vesicle endocytosis	2/96	28/28905	0.0714286	21.5067	6.26685	0.00390052	0.0286854	0.0195291	72961/224671	2
GO:1901874	negative regulation of post-translational protein modification	3/96	96/28905	0.03125	9.40918	4.76404	0.00405737	0.0296264	0.0201698	12069/18754/20115	3
GO:0031400	negative regulation of protein modification process	6/96	453/28905	0.013245	3.988	3.70018	0.00405821	0.0296264	0.0201698	20617/12069/18754/56205/20115/13829	6
GO:0046887	positive regulation of hormone secretion	4/96	195/28905	0.0205128	6.17628	4.18667	0.00411556	0.0299355	0.0203802	20614/18754/54003/56455	4
GO:0051291	protein heterooligomerization	2/96	29/28905	0.0689655	20.7651	6.14723	0.00418042	0.0300779	0.0204772	14812/20979	2
GO:1903861	positive regulation of dendrite extension	2/96	29/28905	0.0689655	20.7651	6.14723	0.00418042	0.0300779	0.0204772	20979/12891	2
GO:1904385	cellular response to angiotensin	2/96	29/28905	0.0689655	20.7651	6.14723	0.00418042	0.0300779	0.0204772	19055/12322	2
GO:0031647	regulation of protein stability	5/96	318/28905	0.0157233	4.73418	3.86523	0.00422271	0.0302729	0.0206099	20617/11931/13838/20115/20910	5
GO:0001558	regulation of cell growth	6/96	458/28905	0.0131004	3.94446	3.66666	0.00427939	0.0304601	0.0207373	17755/56177/67891/22129/20979/12891	6
GO:0007018	microtubule-based movement	6/96	458/28905	0.0131004	3.94446	3.66666	0.00427939	0.0304601	0.0207373	17755/12794/56455/11735/18039/83767	6
GO:0048814	regulation of dendrite morphogenesis	3/96	99/28905	0.030303	9.12405	4.67411	0.0044223	0.0313653	0.0213536	19055/12323/13838	3
GO:0030072	peptide hormone secretion	5/96	322/28905	0.015528	4.67537	3.82847	0.00445061	0.0314541	0.0214141	19055/20614/18754/56205/56455	5
GO:0045807	positive regulation of endocytosis	4/96	201/28905	0.0199005	5.99192	4.09963	0.00458082	0.03226	0.0219627	20617/19055/18195/52906	4
GO:0070482	response to oxygen levels	5/96	325/28905	0.0153846	4.63221	3.8013	0.0046272	0.0324719	0.022107	14812/18754/11931/13838/11964	5
GO:0050772	positive regulation of axonogenesis	3/96	101/28905	0.029703	8.94338	4.61626	0.00467629	0.0327012	0.0222631	17755/67891/18039	3
GO:0051882	mitochondrial depolarization	2/96	31/28905	0.0645161	19.4254	5.92509	0.00476732	0.0331055	0.0225384	56772/12424	2
GO:1901021	positive regulation of calcium ion transmembrane transporter activity	2/96	31/28905	0.0645161	19.4254	5.92509	0.00476732	0.0331055	0.0225384	12314/11931	2
GO:0050821	protein stabilization	4/96	204/28905	0.0196078	5.9038	4.05742	0.00482621	0.0333981	0.0227375	11931/13838/20115/20910	4
GO:0002790	peptide secretion	5/96	330/28905	0.0151515	4.56203	3.75674	0.00493253	0.0338258	0.0230287	19055/20614/18754/56205/56455	5
GO:0050769	positive regulation of neurogenesis	5/96	330/28905	0.0151515	4.56203	3.75674	0.00493253	0.0338258	0.0230287	17755/12323/67891/13838/18039	5
GO:0045921	positive regulation of exocytosis	3/96	103/28905	0.0291262	8.76972	4.55998	0.00493894	0.0338258	0.0230287	20617/20979/20910	3
GO:0021952	central nervous system projection neuron axonogenesis	2/96	32/28905	0.0625	18.8184	5.82167	0.0050742	0.0343976	0.023418	13838/105689	2
GO:1900273	positive regulation of long-term synaptic potentiation	2/96	32/28905	0.0625	18.8184	5.82167	0.0050742	0.0343976	0.023418	64011/432530	2
GO:1902683	regulation of receptor localization to synapse	2/96	32/28905	0.0625	18.8184	5.82167	0.0050742	0.0343976	0.023418	12794/12322	2
GO:0050708	regulation of protein secretion	5/96	333/28905	0.015015	4.52093	3.73043	0.00512245	0.0346069	0.0235605	19055/18754/56205/52906/56455	5
GO:0018107	peptidyl-threonine phosphorylation	3/96	105/28905	0.0285714	8.60268	4.50522	0.00521033	0.0350817	0.0238838	12322/26413/13829	3
GO:0030307	positive regulation of cell growth	4/96	209/28905	0.0191388	5.76256	3.9889	0.00525458	0.0352605	0.0240055	17755/67891/20979/12891	4
GO:1903859	regulation of dendrite extension	2/96	33/28905	0.0606061	18.2481	5.72282	0.00538994	0.0360475	0.0245413	20979/12891	2
GO:0031396	regulation of protein ubiquitination	4/96	211/28905	0.0189573	5.70794	3.96211	0.00543283	0.0362128	0.0246538	12069/18754/20115/105689	4
GO:1990776	response to angiotensin	2/96	34/28905	0.0588235	17.7114	5.62823	0.00571449	0.0379633	0.0258456	19055/12322	2
GO:0051899	membrane depolarization	3/96	109/28905	0.0275229	8.28698	4.39993	0.00577966	0.038159	0.0259788	56772/11735/12424	3
GO:0031334	positive regulation of protein-containing complex assembly	4/96	215/28905	0.0186047	5.60174	3.90955	0.00580139	0.038159	0.0259788	20617/17755/18754/12424	4
GO:1905475	regulation of protein localization to membrane	4/96	215/28905	0.0186047	5.60174	3.90955	0.00580139	0.038159	0.0259788	12323/12322/11735/13829	4
GO:1901653	cellular response to peptide	5/96	346/28905	0.0144509	4.35107	3.61993	0.00600574	0.0393732	0.0268054	19055/67972/12322/13838/26413	5
GO:0035020	regulation of Rac protein signal transduction	2/96	35/28905	0.0571429	17.2054	5.53758	0.00604779	0.0393897	0.0268167	20262/19417	2
GO:2001258	negative regulation of cation channel activity	2/96	35/28905	0.0571429	17.2054	5.53758	0.00604779	0.0393897	0.0268167	12314/11735	2
GO:0008344	adult locomotory behavior	3/96	112/28905	0.0267857	8.06501	4.32443	0.00623019	0.0404455	0.0275354	20617/13838/224671	3
GO:0022411	cellular component disassembly	6/96	496/28905	0.0120968	3.64226	3.42641	0.00626299	0.0405264	0.0275906	17755/20262/18195/13838/56471/13829	6
GO:0015833	peptide transport	5/96	351/28905	0.014245	4.28908	3.57887	0.00637241	0.041049	0.0279463	19055/20614/18754/56205/56455	5
GO:0009566	fertilization	4/96	221/28905	0.0180995	5.44966	3.83313	0.00638494	0.041049	0.0279463	12323/54003/11674/20910	4
GO:0050796	regulation of insulin secretion	4/96	222/28905	0.018018	5.42511	3.82067	0.00648585	0.0415636	0.0282967	19055/18754/56205/56455	4
GO:0018210	peptidyl-threonine modification	3/96	114/28905	0.0263158	7.92352	4.27564	0.00654187	0.0417883	0.0284496	12322/26413/13829	3
GO:0008361	regulation of cell size	4/96	223/28905	0.0179372	5.40078	3.80828	0.0065878	0.0418137	0.0284669	17755/56177/67891/22129	4
GO:0019722	calcium-mediated signaling	4/96	223/28905	0.0179372	5.40078	3.80828	0.0065878	0.0418137	0.0284669	12314/19055/11931/13829	4
GO:0010469	regulation of signaling receptor activity	3/96	115/28905	0.026087	7.85462	4.25169	0.00670114	0.0423772	0.0288506	12794/224997/19417	3
GO:0090313	regulation of protein targeting to membrane	2/96	37/28905	0.0540541	16.2753	5.36703	0.00674038	0.0423772	0.0288506	11735/13829	2
GO:1903421	regulation of synaptic vesicle recycling	2/96	37/28905	0.0540541	16.2753	5.36703	0.00674038	0.0423772	0.0288506	72961/224671	2
GO:0032956	regulation of actin cytoskeleton organization	5/96	359/28905	0.0139276	4.19351	3.51474	0.00699141	0.0438172	0.0298309	19241/18754/20301/13829/83767	5
GO:0002275	myeloid cell activation involved in immune response	3/96	119/28905	0.0252101	7.5906	4.15871	0.00736125	0.0458468	0.0312127	12890/18754/20910	3
GO:0008637	apoptotic mitochondrial changes	3/96	119/28905	0.0252101	7.5906	4.15871	0.00736125	0.0458468	0.0312127	56772/12322/12424	3
GO:0060074	synapse maturation	2/96	39/28905	0.0512821	15.4407	5.20928	0.00746723	0.0460749	0.031368	12323/18039	2
GO:0060292	long-term synaptic depression	2/96	39/28905	0.0512821	15.4407	5.20928	0.00746723	0.0460749	0.031368	14799/20910	2
GO:1902003	regulation of amyloid-beta formation	2/96	39/28905	0.0512821	15.4407	5.20928	0.00746723	0.0460749	0.031368	104001/13838	2
GO:0001666	response to hypoxia	4/96	232/28905	0.0172414	5.19127	3.70002	0.00755363	0.0464642	0.031633	14812/18754/11931/13838	4
GO:0010765	positive regulation of sodium ion transport	2/96	40/28905	0.05	15.0547	5.13471	0.00784336	0.0475131	0.0323471	11931/11735	2
GO:0043001	Golgi to plasma membrane protein transport	2/96	40/28905	0.05	15.0547	5.13471	0.00784336	0.0475131	0.0323471	18195/11735	2
GO:0046686	response to cadmium ion	2/96	40/28905	0.05	15.0547	5.13471	0.00784336	0.0475131	0.0323471	12323/26413	2
GO:0048013	ephrin receptor signaling pathway	2/96	40/28905	0.05	15.0547	5.13471	0.00784336	0.0475131	0.0323471	108699/13838	2
GO:0051938	L-glutamate import	2/96	40/28905	0.05	15.0547	5.13471	0.00784336	0.0475131	0.0323471	72961/20910	2
GO:0040020	regulation of meiotic nuclear division	2/96	41/28905	0.0487805	14.6875	5.06277	0.00822787	0.0493089	0.0335697	12323/52696	2
GO:0099633	protein localization to postsynaptic specialization membrane	2/96	41/28905	0.0487805	14.6875	5.06277	0.00822787	0.0493089	0.0335697	12322/227580	2
GO:0099645	neurotransmitter receptor localization to postsynaptic specialization membrane	2/96	41/28905	0.0487805	14.6875	5.06277	0.00822787	0.0493089	0.0335697	12322/227580	2
GO:0006813	potassium ion transport	4/96	238/28905	0.0168067	5.0604	3.63092	0.0082468	0.0493089	0.0335697	18195/11931/72961/11735	4
GO:0046942	carboxylic acid transport	5/96	374/28905	0.013369	4.02532	3.39937	0.0082635	0.0493089	0.0335697	20617/14812/72961/12424/20910	5

## Sheet: GO_BP_InterVelo_astrocyte
ID	Description	GeneRatio	BgRatio	RichFactor	FoldEnrichment	zScore	pvalue	p.adjust	qvalue	geneID	Count
GO:0010001	glial cell differentiation	14/90	293/28905	0.0477816	15.3458	13.7936	4.02026e-13	9.13001e-10	6.1108e-10	12759/29873/14580/20720/19283/76441/19242/13004/12950/11848/64383/15902/20679/18606	14
GO:0042063	gliogenesis	15/90	397/28905	0.0377834	12.1348	12.4849	1.612e-12	1.83042e-09	1.22512e-09	13167/12759/29873/14580/20720/19283/76441/19242/13004/12950/11848/64383/15902/20679/18606	15
GO:0048709	oligodendrocyte differentiation	8/90	123/28905	0.0650407	20.8889	12.3536	4.9454e-09	3.74367e-06	2.50567e-06	12759/19283/76441/19242/64383/15902/20679/18606	8
GO:0014013	regulation of gliogenesis	8/90	143/28905	0.0559441	17.9674	11.3675	1.62215e-08	9.20973e-06	6.16415e-06	14580/20720/19283/76441/19242/64383/15902/18606	8
GO:0045685	regulation of glial cell differentiation	7/90	98/28905	0.0714286	22.9405	12.1591	2.45977e-08	1.05658e-05	7.0718e-06	20720/19283/76441/19242/64383/15902/18606	7
GO:0048713	regulation of oligodendrocyte differentiation	6/90	59/28905	0.101695	32.661	13.605	3.03614e-08	1.05658e-05	7.0718e-06	19283/76441/19242/64383/15902/18606	6
GO:0061351	neural precursor cell proliferation	9/90	222/28905	0.0405405	13.0203	10.0478	3.25675e-08	1.05658e-05	7.0718e-06	12140/19283/19242/13004/216739/12950/11848/64383/15902	9
GO:0050767	regulation of neurogenesis	12/90	494/28905	0.0242915	7.80162	8.52165	4.4545e-08	1.26452e-05	8.46355e-06	14580/20720/19283/76441/19242/13004/12950/64383/15902/54673/12010/18606	12
GO:0010959	regulation of metal ion transport	11/90	431/28905	0.025522	8.19683	8.41291	1.03188e-07	2.60377e-05	1.74273e-05	13167/98660/14609/12512/20720/67704/56188/12043/11848/12010/14579	11
GO:2000177	regulation of neural precursor cell proliferation	7/90	135/28905	0.0518519	16.6531	10.188	2.24276e-07	5.09331e-05	3.409e-05	19283/19242/13004/12950/11848/64383/15902	7
GO:0015849	organic acid transport	10/90	376/28905	0.0265957	8.54167	8.22638	2.79624e-07	5.77296e-05	3.8639e-05	12140/20512/14609/14580/20511/58807/56188/216739/232333/16592	10
GO:0014015	positive regulation of gliogenesis	6/90	93/28905	0.0645161	20.7204	10.6454	4.71925e-07	8.93119e-05	5.97772e-05	14580/20720/19283/19242/15902/18606	6
GO:0010810	regulation of cell-substrate adhesion	8/90	230/28905	0.0347826	11.171	8.65501	6.29422e-07	0.000109955	7.3594e-05	29873/19283/19242/218952/12043/11848/18606/16403	8
GO:0010038	response to metal ion	9/90	318/28905	0.0283019	9.08962	8.10678	6.8195e-07	0.000110622	7.40402e-05	98660/17750/17748/14661/67092/12043/15902/12010/29876	9
GO:0050769	positive regulation of neurogenesis	9/90	330/28905	0.0272727	8.75909	7.92256	9.27199e-07	0.000140378	9.39561e-05	14580/20720/19283/19242/13004/12950/15902/54673/18606	9
GO:0045687	positive regulation of glial cell differentiation	5/90	58/28905	0.0862069	27.6868	11.3697	1.05211e-06	0.000149334	9.99502e-05	20720/19283/19242/15902/18606	5
GO:0046470	phosphatidylcholine metabolic process	5/90	62/28905	0.0806452	25.9005	10.9692	1.47134e-06	0.000196553	0.000131555	13167/12334/16592/18606/241274	5
GO:0031589	cell-substrate adhesion	9/90	369/28905	0.0243902	7.83333	7.38312	2.32293e-06	0.000292819	0.000195986	29873/12512/19283/19242/218952/12043/11848/18606/16403	9
GO:0022604	regulation of cell morphogenesis	8/90	276/28905	0.0289855	9.30918	7.75176	2.46014e-06	0.000292819	0.000195986	20196/20203/19242/17909/218952/54673/20692/18606	8
GO:0046942	carboxylic acid transport	9/90	374/28905	0.0240642	7.72861	7.3197	2.59255e-06	0.000292819	0.000195986	12140/20512/14609/14580/20511/58807/216739/232333/16592	9
GO:0050890	cognition	9/90	376/28905	0.0239362	7.6875	7.29467	2.70771e-06	0.000292819	0.000195986	13167/98660/19283/20203/19242/67092/232333/12010/20443	9
GO:0051962	positive regulation of nervous system development	9/90	392/28905	0.0229592	7.37372	7.10078	3.79868e-06	0.000392127	0.000262454	14580/20720/19283/19242/13004/12950/15902/54673/18606	9
GO:0007611	learning or memory	8/90	335/28905	0.0238806	7.66965	6.86217	1.01691e-05	0.00100409	0.000672043	13167/98660/19283/20203/19242/67092/232333/12010	8
GO:0001504	neurotransmitter uptake	4/90	44/28905	0.0909091	29.197	10.4608	1.0845e-05	0.00102621	0.000686851	98660/14580/20511/232333	4
GO:0015711	organic anion transport	9/90	451/28905	0.0199557	6.40909	6.47041	1.16984e-05	0.00106268	0.000711261	12140/20512/14609/14580/20511/58807/216739/232333/16592	9
GO:0007229	integrin-mediated signaling pathway	5/90	101/28905	0.049505	15.8993	8.38286	1.63713e-05	0.00142997	0.000957091	12512/19242/218952/11848/16403	5
GO:0006644	phospholipid metabolic process	8/90	368/28905	0.0217391	6.98188	6.45429	1.99919e-05	0.00168154	0.00112547	13167/216739/208715/12334/16592/54673/18606/241274	8
GO:0001503	ossification	9/90	487/28905	0.0184805	5.93532	6.13866	2.1446e-05	0.00173942	0.00116421	14609/15903/19242/225998/218952/12043/11848/15902/114584	9
GO:1903170	negative regulation of calcium ion transmembrane transport	4/90	53/28905	0.0754717	24.239	9.46364	2.28986e-05	0.00174121	0.00116541	98660/67704/12043/14579	4
GO:0048715	negative regulation of oligodendrocyte differentiation	3/90	18/28905	0.166667	53.5278	12.4585	2.30261e-05	0.00174121	0.00116541	76441/64383/15902	3
GO:0051961	negative regulation of nervous system development	6/90	183/28905	0.0327869	10.5301	7.22777	2.37682e-05	0.00174121	0.00116541	76441/19242/11848/64383/15902/12010	6
GO:2000378	negative regulation of reactive oxygen species metabolic process	4/90	55/28905	0.0727273	23.3576	9.27522	2.65438e-05	0.00183719	0.00122965	12955/12043/11848/64383	4
GO:0051924	regulation of calcium ion transport	7/90	278/28905	0.0251799	8.08693	6.63565	2.66963e-05	0.00183719	0.00122965	13167/98660/14609/67704/12043/11848/14579	7
GO:0046486	glycerolipid metabolic process	8/90	388/28905	0.0206186	6.62199	6.23082	2.91438e-05	0.00194663	0.0013029	13167/216739/23945/12334/16592/54673/18606/241274	8
GO:0001662	behavioral fear response	4/90	58/28905	0.0689655	22.1494	9.01059	3.27859e-05	0.00212733	0.00142384	13167/98660/14609/12043	4
GO:0002209	behavioral defense response	4/90	59/28905	0.0677966	21.774	8.92677	3.50869e-05	0.00215358	0.00144141	13167/98660/14609/12043	4
GO:0014014	negative regulation of gliogenesis	4/90	59/28905	0.0677966	21.774	8.92677	3.50869e-05	0.00215358	0.00144141	76441/19242/64383/15902	4
GO:0015810	aspartate transmembrane transport	3/90	21/28905	0.142857	45.881	11.4983	3.72772e-05	0.0022278	0.00149109	20512/14580/20511	3
GO:0033555	multicellular organismal response to stress	5/90	122/28905	0.0409836	13.1626	7.52364	4.0701e-05	0.00237005	0.0015863	13167/98660/14609/12043/12334	5
GO:0098739	import across plasma membrane	6/90	209/28905	0.0287081	9.2201	6.66546	4.99627e-05	0.00278234	0.00186225	98660/20512/14580/20511/216739/232333	6
GO:0031641	regulation of myelination	4/90	65/28905	0.0615385	19.7641	8.46404	5.14568e-05	0.00278234	0.00186225	19283/20203/19242/64383	4
GO:0042596	fear response	4/90	65/28905	0.0615385	19.7641	8.46404	5.14568e-05	0.00278234	0.00186225	13167/98660/14609/12043	4
GO:0034763	negative regulation of transmembrane transport	5/90	136/28905	0.0367647	11.8076	7.06037	6.82987e-05	0.00360712	0.00241428	98660/67704/12043/16592/14579	5
GO:0051926	negative regulation of calcium ion transport	4/90	71/28905	0.056338	18.0939	8.05951	7.28031e-05	0.00369378	0.00247228	98660/67704/12043/14579	4
GO:0009636	response to toxic substance	5/90	138/28905	0.0362319	11.6365	6.99972	7.31926e-05	0.00369378	0.00247228	17750/17748/14866/232333/12043	5
GO:1904062	regulation of monoatomic cation transmembrane transport	7/90	328/28905	0.0213415	6.85417	5.95915	7.58392e-05	0.00373102	0.00249721	13167/98660/12512/67704/56188/12043/14579	7
GO:0021782	glial cell development	5/90	140/28905	0.0357143	11.4702	6.94032	7.83524e-05	0.00373102	0.00249721	12759/29873/14580/64383/15902	5
GO:0009314	response to radiation	8/90	448/28905	0.0178571	5.73512	5.64503	7.99217e-05	0.00373102	0.00249721	98660/20512/20511/12955/12043/18950/66656/15902	8
GO:0008360	regulation of cell shape	5/90	142/28905	0.0352113	11.3087	6.8821	8.37879e-05	0.00373102	0.00249721	20196/20203/19242/17909/218952	5
GO:0010811	positive regulation of cell-substrate adhesion	5/90	142/28905	0.0352113	11.3087	6.8821	8.37879e-05	0.00373102	0.00249721	29873/19242/218952/18606/16403	5
GO:0043271	negative regulation of monoatomic ion transport	5/90	142/28905	0.0352113	11.3087	6.8821	8.37879e-05	0.00373102	0.00249721	98660/20720/67704/12043/14579	5
GO:0001649	osteoblast differentiation	6/90	231/28905	0.025974	8.34199	6.26133	8.68467e-05	0.00379286	0.00253859	14609/15903/225998/218952/15902/114584	6
GO:0015800	acidic amino acid transport	4/90	75/28905	0.0533333	17.1289	7.81634	9.0212e-05	0.0038655	0.00258721	20512/14609/20511/232333	4
GO:0010996	response to auditory stimulus	3/90	29/28905	0.103448	33.2241	9.70293	0.000100584	0.00414835	0.00277653	98660/20512/19242	3
GO:0015740	C4-dicarboxylate transport	3/90	29/28905	0.103448	33.2241	9.70293	0.000100584	0.00414835	0.00277653	20512/14580/20511	3
GO:0007160	cell-matrix adhesion	6/90	238/28905	0.0252101	8.09664	6.14386	0.000102293	0.00414835	0.00277653	12512/218952/12043/11848/18606/16403	6
GO:0014009	glial cell proliferation	4/90	79/28905	0.0506329	16.2616	7.59123	0.000110465	0.00436613	0.00292229	13167/12759/14580/19242	4
GO:1990000	amyloid fibril formation	3/90	30/28905	0.1	32.1167	9.5298	0.000111508	0.00436613	0.00292229	12759/12955/12010	3
GO:0045664	regulation of neuron differentiation	6/90	245/28905	0.0244898	7.86531	6.03109	0.00011985	0.00449668	0.00300967	20203/75104/12043/11848/15902/12010	6
GO:1903036	positive regulation of response to wounding	4/90	81/28905	0.0493827	15.8601	7.48475	0.000121741	0.00449668	0.00300967	19242/218952/20443/18791	4
GO:0006820	monoatomic anion transport	5/90	154/28905	0.0324675	10.4275	6.55573	0.000122763	0.00449668	0.00300967	20512/20511/232333/114584/29876	5
GO:0015698	inorganic anion transport	5/90	154/28905	0.0324675	10.4275	6.55573	0.000122763	0.00449668	0.00300967	20512/56188/232333/114584/29876	5
GO:0035094	response to nicotine	3/90	32/28905	0.09375	30.1094	9.20774	0.000135615	0.00488858	0.00327197	98660/12043/12010	3
GO:0045662	negative regulation of myoblast differentiation	3/90	33/28905	0.0909091	29.197	9.05757	0.000148841	0.00522434	0.0034967	67272/15903/57266	3
GO:0034765	regulation of monoatomic ion transmembrane transport	7/90	366/28905	0.0191257	6.14253	5.53336	0.00014953	0.00522434	0.0034967	13167/98660/12512/67704/56188/12043/14579	7
GO:0045667	regulation of osteoblast differentiation	5/90	164/28905	0.0304878	9.79167	6.31005	0.000164759	0.00566921	0.00379445	15903/225998/218952/15902/114584	5
GO:0048714	positive regulation of oligodendrocyte differentiation	3/90	35/28905	0.0857143	27.5286	8.77638	0.000177746	0.00602481	0.00403246	19283/19242/18606	3
GO:1904063	negative regulation of cation transmembrane transport	4/90	90/28905	0.0444444	14.2741	7.04867	0.000183026	0.00606672	0.00406051	98660/67704/12043/14579	4
GO:0010977	negative regulation of neuron projection development	5/90	168/28905	0.0297619	9.55853	6.21762	0.000184326	0.00606672	0.00406051	14580/19283/235106/11848/12010	5
GO:0019229	regulation of vasoconstriction	4/90	92/28905	0.0434783	13.9638	6.9602	0.000199197	0.00646252	0.00432542	98660/14609/23945/11848	4
GO:0007517	muscle organ development	7/90	385/28905	0.0181818	5.83939	5.34241	0.000203784	0.00648554	0.00434083	14609/15903/20203/12955/12043/11848/64383	7
GO:0006457	protein folding	5/90	172/28905	0.0290698	9.33624	6.12823	0.000205618	0.00648554	0.00434083	12759/12955/54673/12010/100037258	5
GO:0045686	negative regulation of glial cell differentiation	3/90	37/28905	0.0810811	26.0405	8.51779	0.000210067	0.00653509	0.00437399	76441/64383/15902	3
GO:0050768	negative regulation of neurogenesis	5/90	175/28905	0.0285714	9.17619	6.06308	0.00022278	0.00682361	0.0045671	76441/19242/64383/15902/12010	5
GO:0048708	astrocyte differentiation	4/90	95/28905	0.0421053	13.5228	6.83255	0.00022535	0.00682361	0.0045671	14580/20720/15902/20679	4
GO:1903034	regulation of response to wounding	5/90	176/28905	0.0284091	9.12405	6.04171	0.000228737	0.00683501	0.00457473	20720/19242/218952/20443/18791	5
GO:0006650	glycerophospholipid metabolic process	6/90	279/28905	0.0215054	6.90681	5.54071	0.000242081	0.00713983	0.00477875	13167/12334/16592/54673/18606/241274	6
GO:0006865	amino acid transport	5/90	180/28905	0.0277778	8.9213	5.9579	0.000253783	0.00729852	0.00488496	20512/14609/14580/20511/232333	5
GO:0007405	neuroblast proliferation	4/90	98/28905	0.0408163	13.1088	6.71054	0.000253889	0.00729852	0.00488496	19242/13004/216739/12950	4
GO:0034446	substrate adhesion-dependent cell spreading	4/90	100/28905	0.04	12.8467	6.63213	0.000274302	0.00769062	0.0051474	29873/218952/11848/18606	4
GO:0034766	negative regulation of monoatomic ion transmembrane transport	4/90	100/28905	0.04	12.8467	6.63213	0.000274302	0.00769062	0.0051474	98660/67704/12043/14579	4
GO:1903169	regulation of calcium ion transmembrane transport	5/90	184/28905	0.0271739	8.72736	5.87666	0.000280862	0.00769366	0.00514943	13167/98660/67704/12043/14579	5
GO:0006835	dicarboxylic acid transport	4/90	101/28905	0.039604	12.7195	6.59376	0.000284938	0.00769366	0.00514943	20512/14609/14580/20511	4
GO:1900026	positive regulation of substrate adhesion-dependent cell spreading	3/90	41/28905	0.0731707	23.5	8.05725	0.000285617	0.00769366	0.00514943	29873/218952/18606	3
GO:0071248	cellular response to metal ion	5/90	185/28905	0.027027	8.68018	5.85674	0.000287962	0.00769366	0.00514943	17750/17748/15902/12010/29876	5
GO:0042552	myelination	5/90	193/28905	0.0259067	8.32038	5.70258	0.00034978	0.00923664	0.00618216	12759/19283/20203/19242/64383	5
GO:0006821	chloride transport	4/90	108/28905	0.037037	11.8951	6.33956	0.000367857	0.00957847	0.00641095	20512/232333/114584/29876	4
GO:0007272	ensheathment of neurons	5/90	196/28905	0.0255102	8.19303	5.64705	0.000375378	0.00957847	0.00641095	12759/19283/20203/19242/64383	5
GO:0008366	axon ensheathment	5/90	196/28905	0.0255102	8.19303	5.64705	0.000375378	0.00957847	0.00641095	12759/19283/20203/19242/64383	5
GO:0030900	forebrain development	7/90	427/28905	0.0163934	5.26503	4.96217	0.000380762	0.00960788	0.00643064	13167/98660/12140/20511/11848/15902/12010	7
GO:0060312	regulation of blood vessel remodeling	2/90	10/28905	0.2	64.2333	11.177	0.000424483	0.0105934	0.00709027	13010/14609	2
GO:0042310	vasoconstriction	4/90	115/28905	0.0347826	11.171	6.10778	0.000466753	0.0115217	0.00771158	98660/14609/23945/11848	4
GO:1903018	regulation of glycoprotein metabolic process	3/90	49/28905	0.0612245	19.6633	7.30733	0.000484841	0.0118395	0.00792428	13010/16432/12043	3
GO:0010332	response to gamma radiation	3/90	50/28905	0.06	19.27	7.2261	0.00051463	0.0123772	0.00828418	12955/12043/18950	3
GO:0061684	chaperone-mediated autophagy	2/90	11/28905	0.181818	58.3939	10.6402	0.000517762	0.0123772	0.00828418	12759/14580	2
GO:0006816	calcium ion transport	7/90	451/28905	0.0155211	4.98485	4.76672	0.000527203	0.0124716	0.00834738	13167/98660/14609/67704/12043/11848/14579	7
GO:0043254	regulation of protein-containing complex assembly	7/90	453/28905	0.0154525	4.96284	4.75106	0.000541188	0.0126705	0.00848047	12759/76441/12955/218952/11848/64383/54673	7
GO:0043524	negative regulation of neuron apoptotic process	5/90	213/28905	0.0234742	7.53912	5.35328	0.000548184	0.0127033	0.00850244	12759/19283/17748/12043/11848	5
GO:0001558	regulation of cell growth	7/90	458/28905	0.0152838	4.90866	4.71231	0.000577448	0.0131699	0.00881472	14609/20720/23945/12955/12043/11848/54673	7
GO:0010631	epithelial cell migration	6/90	329/28905	0.0182371	5.85714	4.95187	0.000579916	0.0131699	0.00881472	12512/70097/76441/11848/20692/18606	6
GO:0090132	epithelium migration	6/90	331/28905	0.0181269	5.82175	4.93088	0.000598592	0.0134109	0.00897604	12512/70097/76441/11848/20692/18606	6
GO:0045907	positive regulation of vasoconstriction	3/90	53/28905	0.0566038	18.1792	6.99592	0.000610957	0.0134109	0.00897604	14609/23945/11848	3
GO:0090130	tissue migration	6/90	333/28905	0.018018	5.78679	4.91006	0.000617732	0.0134109	0.00897604	12512/70097/76441/11848/20692/18606	6
GO:0070445	regulation of oligodendrocyte progenitor proliferation	2/90	12/28905	0.166667	53.5278	10.1712	0.000620055	0.0134109	0.00897604	19283/64383	2
GO:1905907	negative regulation of amyloid fibril formation	2/90	12/28905	0.166667	53.5278	10.1712	0.000620055	0.0134109	0.00897604	12759/12955	2
GO:0008654	phospholipid biosynthetic process	5/90	220/28905	0.0227273	7.29924	5.24159	0.000634469	0.0135932	0.00909805	216739/208715/12334/16592/54673	5
GO:0031346	positive regulation of cell projection organization	7/90	467/28905	0.0149893	4.81406	4.64395	0.000647576	0.0137443	0.00919921	20720/19283/19242/216739/54673/18606/16403	7
GO:0048477	oogenesis	4/90	127/28905	0.0314961	10.1155	5.75363	0.000678236	0.0142618	0.00954555	19242/12043/64383/74229	4
GO:0031345	negative regulation of cell projection organization	5/90	226/28905	0.0221239	7.10546	5.14969	0.000716208	0.0147849	0.00989567	14580/19283/235106/11848/12010	5
GO:0070444	oligodendrocyte progenitor proliferation	2/90	13/28905	0.153846	49.4103	9.75688	0.000731309	0.0147849	0.00989567	19283/64383	2
GO:0097501	stress response to metal ion	2/90	13/28905	0.153846	49.4103	9.75688	0.000731309	0.0147849	0.00989567	17750/17748	2
GO:2000672	negative regulation of motor neuron apoptotic process	2/90	13/28905	0.153846	49.4103	9.75688	0.000731309	0.0147849	0.00989567	12043/11848	2
GO:0089718	amino acid import across plasma membrane	3/90	57/28905	0.0526316	16.9035	6.71682	0.000756285	0.0147849	0.00989567	20512/14580/20511	3
GO:1901861	regulation of muscle tissue development	3/90	57/28905	0.0526316	16.9035	6.71682	0.000756285	0.0147849	0.00989567	14609/12043/64383	3
GO:0006836	neurotransmitter transport	5/90	229/28905	0.0218341	7.01237	5.10499	0.000759915	0.0147849	0.00989567	98660/29873/14580/20511/232333	5
GO:0048259	regulation of receptor-mediated endocytosis	4/90	131/28905	0.0305344	9.80662	5.64593	0.000761706	0.0147849	0.00989567	12759/12512/64383/12010	4
GO:0061041	regulation of wound healing	4/90	131/28905	0.0305344	9.80662	5.64593	0.000761706	0.0147849	0.00989567	20720/218952/20443/18791	4
GO:0022409	positive regulation of cell-cell adhesion	6/90	349/28905	0.017192	5.52149	4.74938	0.00078853	0.0150483	0.010072	17909/18950/11848/12010/20443/16403	6
GO:0050806	positive regulation of synaptic transmission	6/90	349/28905	0.017192	5.52149	4.74938	0.00078853	0.0150483	0.010072	13167/20512/14580/20720/20203/19242	6
GO:0009410	response to xenobiotic stimulus	6/90	350/28905	0.0171429	5.50571	4.73966	0.000800303	0.0151197	0.0101197	20512/20511/14866/12043/18950/11848	6
GO:0044242	cellular lipid catabolic process	5/90	232/28905	0.0215517	6.9217	5.06109	0.000805585	0.0151197	0.0101197	13167/23945/64383/18606/241274	5
GO:1900024	regulation of substrate adhesion-dependent cell spreading	3/90	59/28905	0.0508475	16.3305	6.58765	0.000836499	0.0155712	0.010422	29873/218952/18606	3
GO:0061687	detoxification of inorganic compound	2/90	14/28905	0.142857	45.881	9.38719	0.000851466	0.0155942	0.0104373	17750/17748	2
GO:1903431	positive regulation of cell maturation	2/90	14/28905	0.142857	45.881	9.38719	0.000851466	0.0155942	0.0104373	12043/64383	2
GO:0032892	positive regulation of organic acid transport	3/90	60/28905	0.05	16.0583	6.52542	0.000878551	0.0159615	0.0106832	56188/216739/232333	3
GO:0042391	regulation of membrane potential	7/90	495/28905	0.0141414	4.54175	4.44197	0.000910001	0.0163569	0.0109478	98660/14609/19242/56188/12043/114584/12010	7
GO:0010976	positive regulation of neuron projection development	5/90	239/28905	0.0209205	6.71897	4.96163	0.0009201	0.0163569	0.0109478	20720/19283/19242/216739/16403	5
GO:0010812	negative regulation of cell-substrate adhesion	3/90	61/28905	0.0491803	15.7951	6.46466	0.000921922	0.0163569	0.0109478	19283/11848/18606	3
GO:0051051	negative regulation of transport	7/90	497/28905	0.0140845	4.52347	4.42813	0.000931549	0.0163996	0.0109764	98660/20720/67704/12955/12043/16592/14579	7
GO:0042176	regulation of protein catabolic process	6/90	363/28905	0.0165289	5.30854	4.61671	0.000966076	0.0167417	0.0112054	13010/12759/14609/14580/20720/64383	6
GO:0034638	phosphatidylcholine catabolic process	2/90	15/28905	0.133333	42.8222	9.05461	0.000980472	0.0167417	0.0112054	18606/241274	2
GO:0036376	sodium ion export across plasma membrane	2/90	15/28905	0.133333	42.8222	9.05461	0.000980472	0.0167417	0.0112054	98660/56188	2
GO:0048711	positive regulation of astrocyte differentiation	2/90	15/28905	0.133333	42.8222	9.05461	0.000980472	0.0167417	0.0112054	20720/15902	2
GO:0048260	positive regulation of receptor-mediated endocytosis	3/90	63/28905	0.047619	15.2937	6.34734	0.00101269	0.0171628	0.0114872	12759/12512/12010	3
GO:0010212	response to ionizing radiation	4/90	143/28905	0.027972	8.98368	5.34875	0.00105547	0.0177023	0.0118483	12955/12043/18950/66656	4
GO:0090303	positive regulation of wound healing	3/90	64/28905	0.046875	15.0547	6.29067	0.00106011	0.0177023	0.0118483	218952/20443/18791	3
GO:0050773	regulation of dendrite development	4/90	145/28905	0.0275862	8.85977	5.30262	0.00111117	0.0181033	0.0121167	19283/19242/11848/54673	4
GO:0071294	cellular response to zinc ion	2/90	16/28905	0.125	40.1458	8.75327	0.00111827	0.0181033	0.0121167	17750/17748	2
GO:1903019	negative regulation of glycoprotein metabolic process	2/90	16/28905	0.125	40.1458	8.75327	0.00111827	0.0181033	0.0121167	13010/16432	2
GO:1905906	regulation of amyloid fibril formation	2/90	16/28905	0.125	40.1458	8.75327	0.00111827	0.0181033	0.0121167	12759/12955	2
GO:0010632	regulation of epithelial cell migration	5/90	250/28905	0.02	6.42333	4.81312	0.00112399	0.0181033	0.0121167	12512/70097/11848/20692/18606	5
GO:0031102	neuron projection regeneration	3/90	66/28905	0.0454545	14.5985	6.18106	0.00115912	0.0184081	0.0123207	14580/19242/12043	3
GO:1902692	regulation of neuroblast proliferation	3/90	66/28905	0.0454545	14.5985	6.18106	0.00115912	0.0184081	0.0123207	19242/13004/12950	3
GO:1905039	carboxylic acid transmembrane transport	4/90	147/28905	0.0272109	8.73923	5.25736	0.00116891	0.0184346	0.0123385	20512/14580/20511/216739	4
GO:0003018	vascular process in circulatory system	5/90	253/28905	0.0197628	6.34717	4.77417	0.00118498	0.0185592	0.0124218	98660/14609/23945/218952/11848	5
GO:1903825	organic acid transmembrane transport	4/90	148/28905	0.027027	8.68018	5.23506	0.00119855	0.0185782	0.0124346	20512/14580/20511/216739	4
GO:0030193	regulation of blood coagulation	3/90	67/28905	0.0447761	14.3806	6.12804	0.00121073	0.0185782	0.0124346	20720/20443/18791	3
GO:0046503	glycerolipid catabolic process	3/90	67/28905	0.0447761	14.3806	6.12804	0.00121073	0.0185782	0.0124346	23945/18606/241274	3
GO:0071241	cellular response to inorganic substance	5/90	256/28905	0.0195312	6.27279	4.73583	0.00124839	0.0190224	0.0127319	17750/17748/15902/12010/29876	5
GO:0031098	stress-activated protein kinase signaling cascade	3/90	68/28905	0.0441176	14.1691	6.07613	0.00126378	0.0190224	0.0127319	12955/11848/24017	3
GO:0010755	regulation of plasminogen activation	2/90	17/28905	0.117647	37.7843	8.47851	0.00126481	0.0190224	0.0127319	20720/18791	2
GO:1900046	regulation of hemostasis	3/90	69/28905	0.0434783	13.9638	6.02531	0.00131826	0.0196959	0.0131826	20720/20443/18791	3
GO:0071280	cellular response to copper ion	2/90	18/28905	0.111111	35.6852	8.22659	0.00142003	0.0205773	0.0137726	17750/17748	2
GO:0098712	L-glutamate import across plasma membrane	2/90	18/28905	0.111111	35.6852	8.22659	0.00142003	0.0205773	0.0137726	20512/20511	2
GO:1905809	negative regulation of synapse organization	2/90	18/28905	0.111111	35.6852	8.22659	0.00142003	0.0205773	0.0137726	19242/11848	2
GO:0045668	negative regulation of osteoblast differentiation	3/90	71/28905	0.0422535	13.5704	5.92676	0.00143162	0.0205773	0.0137726	15903/225998/15902	3
GO:0098754	detoxification	3/90	71/28905	0.0422535	13.5704	5.92676	0.00143162	0.0205773	0.0137726	17750/17748/14866	3
GO:0140115	export across plasma membrane	3/90	71/28905	0.0422535	13.5704	5.92676	0.00143162	0.0205773	0.0137726	98660/14609/56188	3
GO:0050818	regulation of coagulation	3/90	72/28905	0.0416667	13.3819	5.87897	0.00149052	0.0212892	0.014249	20720/20443/18791	3
GO:0048167	regulation of synaptic plasticity	6/90	397/28905	0.0151134	4.8539	4.32119	0.00152552	0.0216528	0.0144924	13167/14580/20720/20203/19242/23945	6
GO:1902903	regulation of supramolecular fiber organization	6/90	398/28905	0.0150754	4.84171	4.31302	0.00154505	0.0217938	0.0145868	12759/14609/76441/12955/218952/11848	6
GO:0010039	response to iron ion	2/90	19/28905	0.105263	33.807	7.99449	0.00158389	0.0220787	0.0147775	12043/12010	2
GO:0021700	developmental maturation	6/90	400/28905	0.015	4.8175	4.29674	0.00158469	0.0220787	0.0147775	14609/12512/12043/11848/64383/15902	6
GO:1903522	regulation of blood circulation	5/90	273/28905	0.018315	5.88217	4.5296	0.00165628	0.0229354	0.0153509	98660/14609/56188/23945/11848	5
GO:0030218	erythrocyte differentiation	4/90	162/28905	0.0246914	7.93004	4.94331	0.00167065	0.0229943	0.0153903	15902/21399/12010/20679	4
GO:0043123	positive regulation of canonical NF-kappaB signal transduction	4/90	164/28905	0.0243902	7.83333	4.9045	0.00174725	0.0238838	0.0159856	20196/20203/11848/29820	4
GO:2000671	regulation of motor neuron apoptotic process	2/90	20/28905	0.1	32.1167	7.7797	0.00175632	0.0238838	0.0159856	12043/11848	2
GO:0032970	regulation of actin filament-based process	6/90	409/28905	0.0146699	4.71149	4.22483	0.00177274	0.0239637	0.0160391	98660/14609/76441/56188/218952/11848	6
GO:0042982	amyloid precursor protein metabolic process	3/90	77/28905	0.038961	12.513	5.6535	0.0018078	0.024293	0.0162595	12759/16432/68581	3
GO:0016485	protein processing	5/90	279/28905	0.0179211	5.75568	4.46092	0.00182127	0.02433	0.0162843	20720/12876/12334/66624/18791	5
GO:0046847	filopodium assembly	3/90	78/28905	0.0384615	12.3526	5.6109	0.00187591	0.0249134	0.0166748	76441/17909/16403	3
GO:0006656	phosphatidylcholine biosynthetic process	2/90	21/28905	0.0952381	30.5873	7.58014	0.00193727	0.0250113	0.0167403	12334/16592	2
GO:0045836	positive regulation of meiotic nuclear division	2/90	21/28905	0.0952381	30.5873	7.58014	0.00193727	0.0250113	0.0167403	14609/64383	2
GO:0051930	regulation of sensory perception of pain	2/90	21/28905	0.0952381	30.5873	7.58014	0.00193727	0.0250113	0.0167403	23945/16592	2
GO:0021537	telencephalon development	5/90	283/28905	0.0176678	5.67432	4.41624	0.00193776	0.0250113	0.0167403	13167/98660/20511/11848/15902	5
GO:0050680	negative regulation of epithelial cell proliferation	4/90	169/28905	0.0236686	7.60158	4.81026	0.00194936	0.0250113	0.0167403	14609/19242/20692/12010	4
GO:2000377	regulation of reactive oxygen species metabolic process	4/90	169/28905	0.0236686	7.60158	4.81026	0.00194936	0.0250113	0.0167403	12955/12043/11848/64383	4
GO:0031099	regeneration	4/90	173/28905	0.0231214	7.42582	4.73761	0.00212228	0.0266835	0.0178595	14609/14580/19242/12043	4
GO:0051931	regulation of sensory perception	2/90	22/28905	0.0909091	29.197	7.39407	0.00212669	0.0266835	0.0178595	23945/16592	2
GO:1900006	positive regulation of dendrite development	2/90	22/28905	0.0909091	29.197	7.39407	0.00212669	0.0266835	0.0178595	19283/19242	2
GO:1902992	negative regulation of amyloid precursor protein catabolic process	2/90	22/28905	0.0909091	29.197	7.39407	0.00212669	0.0266835	0.0178595	12759/68581	2
GO:0034101	erythrocyte homeostasis	4/90	174/28905	0.0229885	7.38314	4.71981	0.00216711	0.0268935	0.0180001	15902/21399/12010/20679	4
GO:1990845	adaptive thermogenesis	4/90	174/28905	0.0229885	7.38314	4.71981	0.00216711	0.0268935	0.0180001	14609/20203/67092/16592	4
GO:0098661	inorganic anion transmembrane transport	3/90	83/28905	0.0361446	11.6084	5.40903	0.00224043	0.0276522	0.0185079	20512/56188/232333	3
GO:0001654	eye development	6/90	431/28905	0.0139211	4.471	4.05751	0.00230376	0.0281497	0.0188409	14609/19242/12955/225998/12043/29876	6
GO:0010951	negative regulation of endopeptidase activity	4/90	177/28905	0.0225989	7.258	4.66725	0.00230553	0.0281497	0.0188409	13010/20720/12955/68581	4
GO:0150063	visual system development	6/90	434/28905	0.0138249	4.44009	4.03557	0.00238456	0.028959	0.0193825	14609/19242/12955/225998/12043/29876	6
GO:0098656	monoatomic anion transmembrane transport	3/90	85/28905	0.0352941	11.3353	5.33306	0.00239766	0.0289632	0.0193853	20512/20511/232333	3
GO:0045661	regulation of myoblast differentiation	3/90	86/28905	0.0348837	11.2035	5.29602	0.00247877	0.0293228	0.019626	67272/15903/57266	3
GO:0048880	sensory system development	6/90	438/28905	0.0136986	4.39954	4.00662	0.00249559	0.0293228	0.019626	14609/19242/12955/225998/12043/29876	6
GO:0007292	female gamete generation	4/90	181/28905	0.0220994	7.09761	4.59904	0.0024994	0.0293228	0.019626	19242/12043/64383/74229	4
GO:0002363	alpha-beta T cell lineage commitment	2/90	24/28905	0.0833333	26.7639	7.0567	0.00253072	0.0293228	0.019626	12043/11848	2
GO:0005980	glycogen catabolic process	2/90	24/28905	0.0833333	26.7639	7.0567	0.00253072	0.0293228	0.019626	110078/18682	2
GO:0016202	regulation of striated muscle tissue development	2/90	24/28905	0.0833333	26.7639	7.0567	0.00253072	0.0293228	0.019626	14609/64383	2
GO:0042026	protein refolding	2/90	24/28905	0.0833333	26.7639	7.0567	0.00253072	0.0293228	0.019626	12955/12010	2
GO:0051481	negative regulation of cytosolic calcium ion concentration	2/90	24/28905	0.0833333	26.7639	7.0567	0.00253072	0.0293228	0.019626	98660/12043	2
GO:0015718	monocarboxylic acid transport	4/90	182/28905	0.021978	7.05861	4.58231	0.00254957	0.0293803	0.0196645	12140/58807/216739/16592	4
GO:0048041	focal adhesion assembly	3/90	87/28905	0.0344828	11.0747	5.25958	0.00256156	0.0293803	0.0196645	218952/12043/18606	3
GO:0009251	glucan catabolic process	2/90	25/28905	0.08	25.6933	6.90307	0.00274523	0.0311721	0.0208637	110078/18682	2
GO:0060221	retinal rod cell differentiation	2/90	25/28905	0.08	25.6933	6.90307	0.00274523	0.0311721	0.0208637	19242/225998	2
GO:0006869	lipid transport	6/90	447/28905	0.0134228	4.31096	3.94273	0.00275962	0.0311795	0.0208687	13167/12140/58807/67963/216739/16592	6
GO:0001656	metanephros development	3/90	90/28905	0.0333333	10.7056	5.15375	0.00282014	0.0316852	0.0212072	15903/12043/15902	3
GO:0050807	regulation of synapse organization	5/90	309/28905	0.0161812	5.19687	4.14518	0.00283227	0.0316852	0.0212072	13602/19242/13004/11848/20692	5
GO:0051302	regulation of cell division	4/90	188/28905	0.0212766	6.83333	4.48453	0.00286517	0.0318961	0.0213483	19242/11848/64383/54673	4
GO:0045665	negative regulation of neuron differentiation	3/90	91/28905	0.032967	10.5879	5.11957	0.00290977	0.0322345	0.0215749	11848/15902/12010	3
GO:0030194	positive regulation of blood coagulation	2/90	26/28905	0.0769231	24.7051	6.75817	0.00296799	0.0325619	0.021794	20443/18791	2
GO:1900048	positive regulation of hemostasis	2/90	26/28905	0.0769231	24.7051	6.75817	0.00296799	0.0325619	0.021794	20443/18791	2
GO:0009612	response to mechanical stimulus	4/90	191/28905	0.0209424	6.726	4.43723	0.00303258	0.0326397	0.021846	98660/20512/20720/19242	4
GO:0030534	adult behavior	4/90	191/28905	0.0209424	6.726	4.43723	0.00303258	0.0326397	0.021846	98660/20511/109294/15902	4
GO:0035296	regulation of tube diameter	4/90	191/28905	0.0209424	6.726	4.43723	0.00303258	0.0326397	0.021846	98660/14609/23945/11848	4
GO:0097746	blood vessel diameter maintenance	4/90	191/28905	0.0209424	6.726	4.43723	0.00303258	0.0326397	0.021846	98660/14609/23945/11848	4
GO:0009991	response to extracellular stimulus	6/90	457/28905	0.0131291	4.21663	3.87368	0.00307702	0.0329437	0.0220495	20511/67092/12043/64383/54673/16403	6
GO:0035150	regulation of tube size	4/90	192/28905	0.0208333	6.69097	4.42169	0.00308983	0.0329437	0.0220495	98660/14609/23945/11848	4
GO:0048813	dendrite morphogenesis	4/90	193/28905	0.0207254	6.6563	4.40626	0.00314782	0.033022	0.0221019	19283/19242/109294/54673	4
GO:0050803	regulation of synapse structure or activity	5/90	317/28905	0.0157729	5.06572	4.06786	0.00315934	0.033022	0.0221019	13602/19242/13004/11848/20692	5
GO:0006883	intracellular sodium ion homeostasis	2/90	27/28905	0.0740741	23.7901	6.62119	0.00319896	0.033022	0.0221019	98660/20512	2
GO:0031639	plasminogen activation	2/90	27/28905	0.0740741	23.7901	6.62119	0.00319896	0.033022	0.0221019	20720/18791	2
GO:0097049	motor neuron apoptotic process	2/90	27/28905	0.0740741	23.7901	6.62119	0.00319896	0.033022	0.0221019	12043/11848	2
GO:1904996	positive regulation of leukocyte adhesion to vascular endothelial cell	2/90	27/28905	0.0740741	23.7901	6.62119	0.00319896	0.033022	0.0221019	11848/20443	2
GO:2000738	positive regulation of stem cell differentiation	2/90	27/28905	0.0740741	23.7901	6.62119	0.00319896	0.033022	0.0221019	19242/20679	2
GO:0030336	negative regulation of cell migration	5/90	319/28905	0.015674	5.03396	4.04894	0.00324519	0.0331944	0.0222173	12512/19242/12043/11848/29876	5
GO:0006112	energy reserve metabolic process	3/90	95/28905	0.0315789	10.1421	4.98801	0.00328577	0.0331944	0.0222173	20203/110078/18682	3
GO:0051781	positive regulation of cell division	3/90	95/28905	0.0315789	10.1421	4.98801	0.00328577	0.0331944	0.0222173	19242/11848/64383	3
GO:0043523	regulation of neuron apoptotic process	5/90	320/28905	0.015625	5.01823	4.03954	0.00328874	0.0331944	0.0222173	12759/19283/17748/12043/11848	5
GO:0048511	rhythmic process	5/90	320/28905	0.015625	5.01823	4.03954	0.00328874	0.0331944	0.0222173	15903/19242/225998/15902/18606	5
GO:0000272	polysaccharide catabolic process	2/90	28/28905	0.0714286	22.9405	6.49142	0.00343808	0.0340956	0.0228205	110078/18682	2
GO:0006882	intracellular zinc ion homeostasis	2/90	28/28905	0.0714286	22.9405	6.49142	0.00343808	0.0340956	0.0228205	17750/17748	2
GO:0046039	GTP metabolic process	2/90	28/28905	0.0714286	22.9405	6.49142	0.00343808	0.0340956	0.0228205	18950/11848	2
GO:0071276	cellular response to cadmium ion	2/90	28/28905	0.0714286	22.9405	6.49142	0.00343808	0.0340956	0.0228205	17750/17748	2
GO:0006575	cellular modified amino acid metabolic process	4/90	199/28905	0.0201005	6.45561	4.31593	0.00351145	0.0341605	0.0228639	20511/14866/58807/67092	4
GO:0046394	carboxylic acid biosynthetic process	5/90	325/28905	0.0153846	4.94103	3.99311	0.00351285	0.0341605	0.0228639	20512/23945/67092/16592/64383	5
GO:0001667	ameboidal-type cell migration	6/90	470/28905	0.012766	4.1	3.78682	0.00352958	0.0341605	0.0228639	12512/70097/76441/11848/20692/18606	6
GO:0010721	negative regulation of cell development	5/90	326/28905	0.0153374	4.92587	3.98393	0.00355896	0.0341605	0.0228639	76441/19242/64383/15902/12010	5
GO:0007044	cell-substrate junction assembly	3/90	98/28905	0.0306122	9.83163	4.89436	0.00358643	0.0341605	0.0228639	218952/12043/18606	3
GO:0071695	anatomical structure maturation	5/90	327/28905	0.0152905	4.91081	3.9748	0.0036055	0.0341605	0.0228639	14609/12043/11848/64383/15902	5
GO:0016053	organic acid biosynthetic process	5/90	328/28905	0.0152439	4.89583	3.9657	0.00365248	0.0341605	0.0228639	20512/23945/67092/16592/64383	5
GO:0016358	dendrite development	5/90	328/28905	0.0152439	4.89583	3.9657	0.00365248	0.0341605	0.0228639	19283/19242/109294/11848/54673	5
GO:0010955	negative regulation of protein processing	2/90	29/28905	0.0689655	22.1494	6.36825	0.00368531	0.0341605	0.0228639	20720/18791	2
GO:0015813	L-glutamate transmembrane transport	2/90	29/28905	0.0689655	22.1494	6.36825	0.00368531	0.0341605	0.0228639	20512/20511	2
GO:0046688	response to copper ion	2/90	29/28905	0.0689655	22.1494	6.36825	0.00368531	0.0341605	0.0228639	17750/17748	2
GO:0048634	regulation of muscle organ development	2/90	29/28905	0.0689655	22.1494	6.36825	0.00368531	0.0341605	0.0228639	14609/64383	2
GO:0050820	positive regulation of coagulation	2/90	29/28905	0.0689655	22.1494	6.36825	0.00368531	0.0341605	0.0228639	20443/18791	2
GO:1901020	negative regulation of calcium ion transmembrane transporter activity	2/90	29/28905	0.0689655	22.1494	6.36825	0.00368531	0.0341605	0.0228639	67704/14579	2
GO:1901863	positive regulation of muscle tissue development	2/90	29/28905	0.0689655	22.1494	6.36825	0.00368531	0.0341605	0.0228639	14609/12043	2
GO:1903318	negative regulation of protein maturation	2/90	29/28905	0.0689655	22.1494	6.36825	0.00368531	0.0341605	0.0228639	20720/18791	2
GO:0071496	cellular response to external stimulus	5/90	331/28905	0.0151057	4.85146	3.93863	0.00379605	0.035044	0.0234553	98660/20511/12043/54673/16403	5
GO:2000146	negative regulation of cell motility	5/90	332/28905	0.0150602	4.83685	3.92967	0.0038448	0.0353503	0.0236603	12512/19242/12043/11848/29876	5
GO:0009416	response to light stimulus	5/90	333/28905	0.015015	4.82232	3.92076	0.00389399	0.0353717	0.0236746	98660/20512/20511/12043/15902	5
GO:0030308	negative regulation of cell growth	4/90	205/28905	0.0195122	6.26667	4.22924	0.00390266	0.0353717	0.0236746	14609/20720/12955/12043	4
GO:0120162	positive regulation of cold-induced thermogenesis	3/90	101/28905	0.029703	9.5396	4.80466	0.00390338	0.0353717	0.0236746	14609/67092/16592	3
GO:0003071	renal system process involved in regulation of systemic arterial blood pressure	2/90	30/28905	0.0666667	21.4111	6.25111	0.00394058	0.0353717	0.0236746	14609/11848	2
GO:0051894	positive regulation of focal adhesion assembly	2/90	30/28905	0.0666667	21.4111	6.25111	0.00394058	0.0353717	0.0236746	218952/18606	2
GO:1901658	glycosyl compound catabolic process	2/90	30/28905	0.0666667	21.4111	6.25111	0.00394058	0.0353717	0.0236746	18950/71665	2
GO:0003333	amino acid transmembrane transport	3/90	102/28905	0.0294118	9.44608	4.77559	0.0040127	0.0357366	0.0239188	20512/14580/20511	3
GO:0032890	regulation of organic acid transport	3/90	102/28905	0.0294118	9.44608	4.77559	0.0040127	0.0357366	0.0239188	56188/216739/232333	3
GO:0070588	calcium ion transmembrane transport	5/90	338/28905	0.0147929	4.75099	3.8767	0.00414675	0.036719	0.0245763	13167/98660/67704/12043/14579	5
GO:0033688	regulation of osteoblast proliferation	2/90	31/28905	0.0645161	20.7204	6.13952	0.00420385	0.036719	0.0245763	12043/11848	2
GO:0070233	negative regulation of T cell apoptotic process	2/90	31/28905	0.0645161	20.7204	6.13952	0.00420385	0.036719	0.0245763	12043/18950	2
GO:0071312	cellular response to alkaloid	2/90	31/28905	0.0645161	20.7204	6.13952	0.00420385	0.036719	0.0245763	20512/20511	2
GO:0098810	neurotransmitter reuptake	2/90	31/28905	0.0645161	20.7204	6.13952	0.00420385	0.036719	0.0245763	20511/232333	2
GO:0150115	cell-substrate junction organization	3/90	105/28905	0.0285714	9.17619	4.69073	0.00435179	0.0377684	0.0252787	218952/12043/18606	3
GO:0043588	skin development	5/90	342/28905	0.0146199	4.69542	3.84207	0.00435725	0.0377684	0.0252787	13167/12043/29876/29820/16403	5
GO:0001822	kidney development	5/90	343/28905	0.0145773	4.68173	3.8335	0.00441104	0.0380893	0.0254935	15903/67092/12043/11848/15902	5
GO:0016042	lipid catabolic process	5/90	344/28905	0.0145349	4.66812	3.82496	0.00446531	0.0382063	0.0255718	13167/23945/64383/18606/241274	5
GO:0007263	nitric oxide mediated signal transduction	2/90	32/28905	0.0625	20.0729	6.03305	0.00447506	0.0382063	0.0255718	17750/17748	2
GO:0051446	positive regulation of meiotic cell cycle	2/90	32/28905	0.0625	20.0729	6.03305	0.00447506	0.0382063	0.0255718	14609/64383	2
GO:0031334	positive regulation of protein-containing complex assembly	4/90	215/28905	0.0186047	5.97519	4.09218	0.00461861	0.0392841	0.0262932	12759/218952/11848/54673	4
GO:0051899	membrane depolarization	3/90	109/28905	0.0275229	8.83945	4.58272	0.00483023	0.0409308	0.0273953	98660/14609/12010	3
GO:0015980	energy derivation by oxidation of organic compounds	5/90	351/28905	0.014245	4.57502	3.76608	0.00485862	0.0410183	0.0274539	20512/20203/110078/11848/18682	5
GO:2001243	negative regulation of intrinsic apoptotic signaling pathway	3/90	110/28905	0.0272727	8.75909	4.55659	0.0049546	0.0415646	0.0278196	12759/12043/54673	3
GO:0009895	negative regulation of catabolic process	5/90	353/28905	0.0141643	4.5491	3.74955	0.00497538	0.0415646	0.0278196	13167/13010/20720/12043/64383	5
GO:0002360	T cell lineage commitment	2/90	34/28905	0.0588235	18.8922	5.83394	0.00504113	0.0415646	0.0278196	12043/11848	2
GO:0046475	glycerophospholipid catabolic process	2/90	34/28905	0.0588235	18.8922	5.83394	0.00504113	0.0415646	0.0278196	18606/241274	2
GO:2000178	negative regulation of neural precursor cell proliferation	2/90	34/28905	0.0588235	18.8922	5.83394	0.00504113	0.0415646	0.0278196	19242/64383	2
GO:0019217	regulation of fatty acid metabolic process	3/90	111/28905	0.027027	8.68018	4.53078	0.00508089	0.0415646	0.0278196	13167/16592/64383	3
GO:0001101	response to acid chemical	4/90	221/28905	0.0180995	5.81297	4.01403	0.00508805	0.0415646	0.0278196	20512/20511/12043/12334	4
GO:0002262	myeloid cell homeostasis	4/90	221/28905	0.0180995	5.81297	4.01403	0.00508805	0.0415646	0.0278196	15902/21399/12010/20679	4
GO:0045017	glycerolipid biosynthetic process	4/90	221/28905	0.0180995	5.81297	4.01403	0.00508805	0.0415646	0.0278196	216739/12334/16592/54673	4
GO:0008344	adult locomotory behavior	3/90	112/28905	0.0267857	8.60268	4.50529	0.00520911	0.0422962	0.0283092	98660/109294/15902	3
GO:0045861	negative regulation of proteolysis	5/90	357/28905	0.0140056	4.49813	3.71684	0.00521485	0.0422962	0.0283092	13010/20720/12955/68581/18791	5
GO:0022898	regulation of transmembrane transporter activity	4/90	224/28905	0.0178571	5.73512	3.97602	0.00533435	0.0425455	0.0284761	67704/56188/12043/14579	4
GO:0046890	regulation of lipid biosynthetic process	4/90	224/28905	0.0178571	5.73512	3.97602	0.00533435	0.0425455	0.0284761	13167/12334/16592/64383	4
GO:0150117	positive regulation of cell-substrate junction organization	2/90	35/28905	0.0571429	18.3524	5.74064	0.00533588	0.0425455	0.0284761	218952/18606	2
GO:0072001	renal system development	5/90	359/28905	0.0139276	4.47307	3.70066	0.00533761	0.0425455	0.0284761	15903/67092/12043/11848/15902	5
GO:0008630	intrinsic apoptotic signaling pathway in response to DNA damage	3/90	113/28905	0.0265487	8.52655	4.48012	0.00533926	0.0425455	0.0284761	12759/12043/18950	3
GO:0051098	regulation of binding	5/90	361/28905	0.0138504	4.44829	3.68461	0.0054624	0.0432943	0.0289772	67704/64383/15902/12010/23994	5
[truncated: 33 more rows]
