# Supplementary material for: InterVelo: a mutually enhancing model for estimating pseudotime and RNA velocity in multi-omic single-cell data
Source: Bioinformatics. 2025 Sep 10;41(10):btaf500. doi: 10.1093/bioinformatics/btaf500 (PMC12552101; doi:10.1093/bioinformatics/btaf500)
Supplement: btaf500_Supplementary_Data [file btaf500_supplementary_data.zip › S5 Cortex driver gene list.csv]

S5: Cortex driver gene list by InterVelo.
	ExDp_corr	ExDp_pval	ExDp_qval	ExDp_ci_low	ExDp_ci_high
CNTN4	0.681282851	0	0	0.66564639	0.696321376
MEF2C	0.649859192	0	0	0.633017573	0.666085951
FGF12	0.591806221	0	0	0.572895139	0.610087541
TENM2	0.586264269	0	0	0.567166249	0.604732158
OPCML	0.573076216	0	0	0.553540774	0.59198136
GRIN2B	0.565533056	0	0	0.545752121	0.584684041
KCNQ5	0.564244698	0	0	0.544422175	0.583437361
SYBU	0.556123807	0	0	0.536041435	0.575577103
ABLIM1	0.543512267	0	0	0.523034198	0.563363188
CSMD1	0.542275563	0	0	0.521759205	0.562165009
ARPP21	0.512086365	0	0	0.490663731	0.532890311
RALYL	0.510383716	0	0	0.488911592	0.531237754
ELMOD1	0.507119991	0	0	0.485553488	0.528069605
LPL	0.496260851	3.75E-304	1.46E-302	0.474384906	0.517524266
CALN1	0.486363182	7.53E-290	2.74E-288	0.464211325	0.507906985
PCSK2	0.485332977	2.16E-288	7.39E-287	0.463152737	0.506905656
ADAMTSL1	0.483429733	1.04E-285	3.33E-284	0.461197224	0.505055605
ARFGEF3	0.482696615	1.10E-284	3.34E-283	0.46044403	0.504342923
DOCK9	0.469609725	8.21E-267	2.36E-265	0.44700415	0.491615883
NTRK2	0.467741343	2.49E-264	6.79E-263	0.445086204	0.489798108
DLGAP2	0.462143389	5.34E-257	1.39E-255	0.439340995	0.484350634
CSMD3	0.460594131	5.37E-255	1.33E-253	0.437751313	0.482842718
GUCY1A2	0.459382865	1.94E-253	4.60E-252	0.436508542	0.481663682
FLRT2	0.447895978	5.19E-239	1.18E-237	0.424727214	0.470478438
ARHGAP20	0.445257945	8.77E-236	1.91E-234	0.422022669	0.467908654
RUNX1T1	0.438934263	3.56E-228	7.48E-227	0.415541232	0.461747013
SCN9A	0.432991794	3.48E-221	6.78E-220	0.409452682	0.45595481
LIMCH1	0.430376383	3.71E-218	6.98E-217	0.406773642	0.453404917
NWD2	0.42855549	4.57E-216	8.31E-215	0.404908689	0.451629416
ADAMTSL3	0.42763048	5.20E-215	9.16E-214	0.403961372	0.450727396
CACNA1C	0.427520183	6.95E-215	1.19E-213	0.403848419	0.450619837
CELF2	0.423765041	1.24E-210	2.05E-209	0.400003266	0.446957514
SPON1	0.421832628	1.81E-208	2.90E-207	0.398024859	0.445072563
PPFIBP1	0.415389295	2.30E-201	3.59E-200	0.391429766	0.438785997
LRRC4C	0.411481439	3.87E-197	5.87E-196	0.387431066	0.434972103
DAB1	0.411243798	6.97E-197	1.03E-195	0.38718793	0.434740149
CHSY3	0.410377797	5.90E-196	8.47E-195	0.386301933	0.433894845
DOK5	0.41023984	8.28E-196	1.16E-194	0.386160794	0.433760181
DLG2	0.409458988	5.64E-195	7.70E-194	0.385361956	0.43299795
KHDRBS2	0.405766914	4.56E-191	6.07E-190	0.381585329	0.429393463
ITPR1	0.405738288	4.88E-191	6.35E-190	0.38155605	0.429365513
LUZP2	0.399234498	2.76E-184	3.50E-183	0.374905289	0.423014172
PRICKLE2	0.394157922	3.96E-179	4.91E-178	0.369715732	0.418054965
UNC5C	0.393925949	6.77E-179	8.21E-178	0.369478633	0.417828322
NKAIN2	0.392943821	6.55E-178	7.77E-177	0.368474837	0.416868723
RYR2	0.39196512	6.23E-177	7.24E-176	0.3674746	0.41591242
CCBE1	0.39062717	1.34E-175	1.52E-174	0.366107302	0.414605004
CDH8	0.388468062	1.82E-173	2.03E-172	0.363901055	0.412494961
KCNH5	0.383711247	8.01E-169	8.74E-168	0.359041361	0.407845334
NRG3	0.373607186	3.09E-159	3.25E-158	0.348723206	0.397964796
XKR4	0.371503283	2.76E-157	2.84E-156	0.346575483	0.395906725
NEBL	0.366491826	1.06E-152	1.07E-151	0.341460699	0.391003451
CDH12	0.364439047	7.50E-151	7.45E-150	0.339366023	0.388994584
KIRREL3	0.358391617	1.76E-145	1.72E-144	0.333196611	0.383075159
CNTN1	0.355718407	3.81E-143	3.65E-142	0.330470167	0.380457886
CADPS	0.351303128	2.42E-139	2.28E-138	0.325967887	0.37613413
NEFM	0.34854009	5.38E-137	4.89E-136	0.323150988	0.373427815
DPP10	0.346116197	5.87E-135	5.25E-134	0.320680216	0.371053335
CACNB2	0.335475409	3.08E-126	2.71E-125	0.309837725	0.360625604
SGCD	0.329959291	7.35E-122	6.37E-121	0.304219668	0.355217459
SHISA9	0.329514681	1.64E-121	1.40E-120	0.30376692	0.354781478
KAZN	0.326166359	6.62E-119	5.56E-118	0.300357682	0.351497789
SATB2	0.323300086	1.06E-116	8.74E-116	0.297439786	0.348686348
NEFL	0.322620043	3.49E-116	2.84E-115	0.296747565	0.348019247
KLHL32	0.315996751	3.33E-111	2.68E-110	0.290007097	0.341520661
CSMD2	0.307929328	2.57E-105	2.03E-104	0.28180043	0.333601837
IGSF21	0.307676508	3.90E-105	3.04E-104	0.281543308	0.333353615
PRR16	0.302537467	1.72E-101	1.29E-100	0.276317636	0.328307271
CDH13	0.301973011	4.29E-101	3.16E-100	0.275743759	0.327752906
LRP1B	0.300572708	4.07E-100	2.96E-99	0.274320166	0.326377563
LRFN5	0.298980552	5.17E-99	3.72E-98	0.272701669	0.324813653
LINGO2	0.29787703	2.99E-98	2.12E-97	0.271579976	0.323729625
HCN1	0.296357587	3.29E-97	2.30E-96	0.270035632	0.322236913
SORCS3	0.293762768	1.91E-95	1.32E-94	0.2673986	0.319687446
CHRM3	0.291826834	3.85E-94	2.63E-93	0.26543143	0.317785104
GRM7	0.285996028	2.81E-90	1.87E-89	0.25950787	0.312054208
STK32B	0.285481381	6.09E-90	4.01E-89	0.258985133	0.311548288
FOXP1	0.278499463	1.88E-85	1.19E-84	0.251894981	0.304683309
ST6GALNAC5	0.273706128	1.90E-82	1.19E-81	0.247028995	0.299968681
EFNA5	0.273400823	2.93E-82	1.80E-81	0.246719107	0.299668346
IL1RAP	0.271739229	3.11E-81	1.88E-80	0.245032672	0.298033708
ZNF385B	0.267775977	8.08E-79	4.85E-78	0.241010821	0.294134128
TNR	0.267224725	1.74E-78	1.03E-77	0.240451491	0.293591662
FGF14	0.26524414	2.68E-77	1.57E-76	0.23844203	0.291642507
EPHA6	0.261826669	2.83E-75	1.61E-74	0.234975275	0.288278752
CHL1	0.261664498	3.53E-75	1.99E-74	0.234810782	0.288119113
SLC44A5	0.261050606	8.09E-75	4.46E-74	0.234188115	0.287514796
NXPH2	0.259792279	4.39E-74	2.40E-73	0.232911869	0.286276027
GRIA4	0.258302198	3.22E-73	1.74E-72	0.23140069	0.284808994
SLIT1	0.256418881	3.92E-72	2.10E-71	0.229490893	0.282954629
SEMA6D	0.251263068	3.27E-69	1.69E-68	0.224263647	0.277877059
MACROD2	0.249853767	2.00E-68	1.01E-67	0.222835091	0.276488886
SYNDIG1	0.246714691	1.08E-66	5.43E-66	0.219653543	0.273396472
MCTP1	0.245606116	4.38E-66	2.15E-65	0.218530106	0.272304244
C8orf34	0.236026798	5.59E-61	2.65E-60	0.208825357	0.262863315
SLC2A13	0.23501756	1.87E-60	8.72E-60	0.207803215	0.261868358
KHDRBS3	0.233461197	1.19E-59	5.45E-59	0.206227071	0.260333905
THSD7B	0.22712029	1.93E-56	8.57E-56	0.19980703	0.254080864
MDGA2	0.225163692	1.80E-55	7.81E-55	0.197826487	0.252150922
TMTC1	0.222487077	3.70E-54	1.58E-53	0.195117477	0.249510427
PCDH7	0.217929795	5.77E-52	2.44E-51	0.190506	0.245013717
GRIA1	0.213749592	5.35E-50	2.25E-49	0.186277149	0.240888049
FAT3	0.206829936	7.78E-47	3.03E-46	0.179279201	0.234056513
KLHL1	0.20064731	4.16E-44	1.54E-43	0.17302898	0.227950344
SPATS2L	0.199312534	1.57E-43	5.76E-43	0.171679902	0.226631793
DTNA	0.198914131	2.33E-43	8.49E-43	0.171277251	0.226238214
PCDH9	0.197281863	1.16E-42	4.18E-42	0.169627673	0.224625614
KCNMA1	0.178357009	5.08E-35	1.67E-34	0.150513428	0.205917855
GABRB2	0.176997645	1.67E-34	5.43E-34	0.149141261	0.204573309
SYT16	0.176898752	1.82E-34	5.88E-34	0.149041441	0.20447549
ELL2	0.175806445	4.70E-34	1.50E-33	0.147938931	0.203395009
KITLG	0.172734436	6.55E-33	2.03E-32	0.144838596	0.200355898
RIMS1	0.171600196	1.71E-32	5.25E-32	0.143694036	0.199233669
OLFM3	0.168555607	2.18E-31	6.53E-31	0.140622115	0.196220964
OSBPL10	0.168033401	3.35E-31	9.94E-31	0.140095275	0.195704175
UST	0.167896316	3.75E-31	1.11E-30	0.139956976	0.195568509
GRM5	0.167263944	6.31E-31	1.85E-30	0.139319019	0.194942672
GABRA2	0.165087946	3.72E-30	1.08E-29	0.137123979	0.192788983
NRP2	0.16302337	1.95E-29	5.47E-29	0.13504159	0.190745328
ZFPM2	0.161709849	5.56E-29	1.55E-28	0.133716864	0.189444991
GAS7	0.158495573	6.90E-28	1.88E-27	0.130475592	0.18626257
SLC1A1	0.157732888	1.24E-27	3.36E-27	0.12970659	0.185507358
CSGALNACT1	0.15261796	6.01E-26	1.59E-25	0.124550163	0.180441698
ALCAM	0.144038234	2.98E-23	7.37E-23	0.115904231	0.171941298
NCALD	0.142401918	9.33E-23	2.26E-22	0.114255773	0.17031964
CDK14	0.141864969	1.35E-22	3.27E-22	0.113714872	0.169787467
UBE2E2	0.137884713	2.03E-21	4.76E-21	0.10970585	0.165842111
ATRNL1	0.134598007	1.79E-20	4.15E-20	0.106396082	0.162583551
GABRB1	0.132555109	6.75E-20	1.52E-19	0.104339164	0.160557838
RORB	0.132219173	8.38E-20	1.88E-19	0.104000946	0.160224705
PLXNA4	0.127923339	1.26E-18	2.68E-18	0.099676501	0.155964159
NELL1	0.126889204	2.40E-18	5.03E-18	0.098635638	0.154938363
NYAP2	0.125653393	5.11E-18	1.06E-17	0.097391867	0.153712437
GRM3	0.124441963	1.07E-17	2.16E-17	0.096172721	0.152510614
SERPINI1	0.124426191	1.08E-17	2.18E-17	0.096156849	0.152494967
ZNF385D	0.120786633	9.37E-17	1.84E-16	0.092494622	0.148883769
KIAA1217	0.119999721	1.48E-16	2.86E-16	0.091702909	0.14810289
PLCL1	0.119253708	2.29E-16	4.37E-16	0.090952378	0.147362564
RAB3C	0.117530976	6.15E-16	1.15E-15	0.089219335	0.145652845
BMPR1B	0.113872508	4.79E-15	8.80E-15	0.085539538	0.142021454
LMO7	0.113852835	4.84E-15	8.87E-15	0.085519753	0.142001925
SDK1	0.113240255	6.78E-15	1.24E-14	0.084903678	0.141393804
LDB2	0.112792548	8.67E-15	1.58E-14	0.084453431	0.140949343
RYR3	0.11157787	1.68E-14	2.99E-14	0.083231917	0.139743413
MYO16	0.111124282	2.14E-14	3.81E-14	0.0827758	0.139293071
SPOCK1	0.110818025	2.53E-14	4.46E-14	0.08246784	0.138988998
SNTG2	0.11052447	2.96E-14	5.18E-14	0.08217266	0.138697533
MAN1A1	0.109223017	5.92E-14	1.03E-13	0.080864057	0.137405283
APBB2	0.105093496	5.05E-13	8.54E-13	0.076712499	0.133304328
PDZD2	0.102338306	2.02E-12	3.40E-12	0.073943153	0.130567659
NECAB1	0.101072515	3.77E-12	6.28E-12	0.072671005	0.129310233
PTPRK	0.100705096	4.51E-12	7.49E-12	0.072301758	0.128945225
GRIK2	0.097954544	1.70E-11	2.78E-11	0.069537769	0.12621248
ST6GALNAC3	0.085953076	3.61E-09	5.50E-09	0.057482777	0.114283686
RANBP17	0.08145729	2.26E-08	3.34E-08	0.052969077	0.10981302
KCNN2	0.08010281	3.85E-08	5.67E-08	0.051609428	0.108465884
UNC13C	0.07966456	4.57E-08	6.71E-08	0.051169528	0.108029988
ASTN2	0.079228035	5.41E-08	7.90E-08	0.050731371	0.107595797
SPHKAP	0.078764374	6.47E-08	9.42E-08	0.050265989	0.107134602
CHST11	0.077980027	8.74E-08	1.26E-07	0.049478756	0.106354399
ANO4	0.077432902	1.08E-07	1.55E-07	0.04892964	0.105810145
KCNJ3	0.072831445	5.83E-07	8.09E-07	0.04431212	0.101232159
GRIP1	0.068955721	2.25E-06	3.06E-06	0.040423811	0.09737527
TGFB2	0.065830257	6.34E-06	8.48E-06	0.037288827	0.094264373
CLSTN2	0.062638728	1.74E-05	2.31E-05	0.034088157	0.091087146
GRIN2A	0.062552505	1.79E-05	2.37E-05	0.034001695	0.091001302
EPHA7	0.059232027	4.88E-05	6.38E-05	0.030672344	0.087695072
ID2	0.058611654	5.86E-05	7.61E-05	0.030050384	0.087077292
CACNA1A	0.056134154	0.000118934	0.000151724	0.027566764	0.084609927
CA10	0.054165591	0.000204746	0.000259377	0.025593591	0.082649168
HRH2	0.051957009	0.00036887	0.000459825	0.023380101	0.08044908
SEMA3E	0.051298613	0.000437773	0.000540778	0.022720296	0.079793161
GALNT13	0.049363498	0.000716103	0.0008826	0.020781185	0.077865188
RIMS2	0.047559338	0.001116117	0.001363311	0.018973492	0.076067493
TPD52	0.045487212	0.001825293	0.002200022	0.01689754	0.074002565
GABRG3	0.041793204	0.004185709	0.004979078	0.013197321	0.07032078
CELF4	0.039804417	0.006383757	0.007577242	0.011205515	0.068338253
PTPRT	0.039205445	0.00722469	0.008519829	0.010605678	0.067741122
XYLT1	0.038812171	0.007829575	0.00921325	0.010211847	0.067349045
CD83	0.037800864	0.009598363	0.011270336	0.009199149	0.066340778
CNTNAP5	0.0369153	0.011430951	0.013364666	0.008312415	0.065457827
ARID5B	0.036359266	0.012734445	0.014825175	0.00775567	0.064903412
GNB4	0.035715042	0.014407701	0.016737457	0.007110644	0.06426104
CACNG2	0.035002979	0.016479967	0.019063691	0.006397722	0.063550997
PEX5L	0.033252727	0.022720291	0.026061511	0.004645482	0.061805588
PRKAA2	0.032059346	0.0280711	0.031997538	0.003450848	0.06061541
TMEFF2	0.030810616	0.034799035	0.039256762	0.002200892	0.059369943
SLC24A3	0.028423257	0.051528658	0.057535067	-0.000188561	0.056988576
CDH10	0.026812056	0.066265179	0.073538186	-0.00180099	0.055381235
CDH18	0.026092366	0.073888336	0.081666055	-0.00252118	0.054663222
FABP7	0.024683261	0.090886209	0.099646326	-0.00393118	0.053257313
SHC4	0.02390979	0.101475935	0.110811721	-0.004705093	0.052485549
HS3ST4	0.019255434	0.187221294	0.200830701	-0.009361388	0.047840741
GNAL	0.019031032	0.192414191	0.205996369	-0.009585852	0.047616768
LRRIQ1	0.016755879	0.251129643	0.266764173	-0.011861472	0.045345804
DLC1	0.015783768	0.279688839	0.296524478	-0.012833692	0.044375392
PCSK5	0.014727235	0.31314413	0.330709275	-0.013890282	0.043320645
SLIT2	0.013437077	0.357429362	0.376023953	-0.015180424	0.042032581
TIMP3	0.012444016	0.394072762	0.411402922	-0.016173407	0.041041067
SASH1	0.010722847	0.462725089	0.479407777	-0.017894308	0.039322447
PDGFC	0.008433278	0.563564782	0.579484691	-0.020183256	0.037036006
TRPM3	0.008162999	0.576131847	0.590183843	-0.020453442	0.036766076
RGS7	0.004284837	0.76918376	0.779173159	-0.02432981	0.032892469
PID1	0.003015638	0.836382946	0.84567609	-0.025598235	0.031624574
MGAT4C	0.001391973	0.924054846	0.927452107	-0.027220776	0.030002442
SORCS1	0.000821129	0.955155521	0.9569081	-0.027791188	0.029432101
CDR2	-0.000195367	0.989325066	0.989325066	-0.02880687	0.028416456
KANK1	-0.001532101	0.916436266	0.92149945	-0.030142443	0.027080751
UBASH3B	-0.002061927	0.887705354	0.894256685	-0.030671782	0.026551303
ANO5	-0.002370844	0.871019089	0.879069173	-0.030980407	0.0262426
DOCK10	-0.005207939	0.72134523	0.732071553	-0.033814565	0.023407213
STXBP5L	-0.005881949	0.687079526	0.698594825	-0.034487809	0.022733541
PDZRN3	-0.006083781	0.676938683	0.689568136	-0.034689407	0.022531806
MSMO1	-0.006124307	0.674909466	0.68878611	-0.034729885	0.022491299
PTPRJ	-0.006727494	0.644992492	0.659486705	-0.035332357	0.021888384
SRRM3	-0.008269546	0.57116202	0.586192599	-0.036872486	0.020346933
BCAS1	-0.008800362	0.546711057	0.563215542	-0.037402609	0.019816291
FBXL17	-0.00884393	0.544727456	0.562232875	-0.037446119	0.019772738
CCL3	-0.010418046	0.475542071	0.491753732	-0.03901808	0.018199043
OXR1	-0.011075425	0.448142322	0.465181954	-0.039674517	0.017541798
ANGPT2	-0.01150924	0.43056294	0.447785457	-0.040107697	0.017108058
COL4A2	-0.011979611	0.411961997	0.429258112	-0.040577367	0.016637756
LRRTM3	-0.012505261	0.39174912	0.409760574	-0.041102219	0.016112168
GRIK3	-0.012694903	0.384607019	0.40306225	-0.04129157	0.015922544
ADAMTS3	-0.012840251	0.379187345	0.398146712	-0.041436692	0.015777209
HS6ST3	-0.013852208	0.342768436	0.36129646	-0.042447049	0.014765308
FN1	-0.014851066	0.309092117	0.327062589	-0.04344427	0.013766447
H2AFY2	-0.017303489	0.235968797	0.251148076	-0.045892432	0.011313777
EDIL3	-0.018925565	0.194891058	0.207833043	-0.047511502	0.009691347
GRIK4	-0.018949675	0.194322793	0.207632573	-0.047535566	0.009667231
HMGCS1	-0.020046173	0.169746909	0.182444513	-0.048629945	0.008570407
RIPOR2	-0.020936883	0.151560233	0.163218712	-0.049518884	0.007679381
NRCAM	-0.021099324	0.148409681	0.160141672	-0.049680997	0.007516878
RELN	-0.021396848	0.142769201	0.154360364	-0.049977916	0.007219236
SLC35F1	-0.021627435	0.138511983	0.150054648	-0.050208031	0.006988554
THRB	-0.022068089	0.130649136	0.141817949	-0.050647774	0.006547709
CCDC125	-0.02265559	0.120709761	0.1312899	-0.051234044	0.005959937
PRSS12	-0.023063921	0.11415728	0.124410928	-0.051641507	0.005551407
ADCY2	-0.024455982	0.093901446	0.10274587	-0.05303054	0.004158592
ESRRG	-0.024961193	0.087305295	0.095912859	-0.053534623	0.003653081
DNAH14	-0.025495475	0.080741516	0.088880781	-0.054067699	0.003118464
CCL4L2	-0.025620943	0.079259676	0.087425825	-0.054192881	0.002992915
RIT2	-0.026644004	0.067984641	0.075293335	-0.055213577	0.001969161
TENM3	-0.027019056	0.064196605	0.071387671	-0.055587747	0.001593841
PALM2-AKAP2	-0.02765451	0.058176882	0.064825669	-0.056221689	0.000957912
UBE3D	-0.028545908	0.050529142	0.056534655	-0.057110927	6.58E-05
SEZ6L	-0.029149952	0.045840542	0.051394119	-0.057713481	-0.000538737
PCDH15	-0.029257809	0.045043141	0.050604023	-0.05782107	-0.000646686
FANCC	-0.029634938	0.042346283	0.047672311	-0.058197256	-0.001024142
SCN1A	-0.031036918	0.033486445	0.037854242	-0.05959566	-0.002427409
FGD6	-0.031264145	0.032211319	0.03648834	-0.059822297	-0.002654855
ARHGAP1	-0.031770773	0.029517252	0.03350607	-0.060327598	-0.003161983
USP20	-0.031947263	0.028625378	0.032561368	-0.060503623	-0.00333865
ASCC1	-0.03260846	0.02548729	0.029113097	-0.06116306	-0.004000528
BAALC	-0.033092935	0.023381042	0.026763205	-0.06164623	-0.004485518
TNS3	-0.033889292	0.020246457	0.023272769	-0.062440412	-0.00528275
KCNJ6	-0.034228708	0.019026041	0.021916073	-0.06277889	-0.00562255
RGS6	-0.034241133	0.018982609	0.021912272	-0.062791281	-0.00563499
PTPRG	-0.035326961	0.015506694	0.017975913	-0.063874064	-0.006722091
DPH6	-0.036577309	0.01220839	0.014243122	-0.065120822	-0.00797399
NR4A3	-0.037303908	0.010591629	0.012409934	-0.065845294	-0.008701531
NCKAP5	-0.039245658	0.007165266	0.008468042	-0.067781212	-0.010645948
PCDH17	-0.03957556	0.006694074	0.007928339	-0.068110102	-0.010976325
INSIG1	-0.043110743	0.003134718	0.003737021	-0.071634049	-0.014516985
ADARB2	-0.043547642	0.002843343	0.003397079	-0.07206951	-0.014954611
SEMA5A	-0.044811111	0.002134277	0.002555516	-0.073328759	-0.016220243
MAP3K1	-0.044870204	0.002105472	0.002526567	-0.073387652	-0.016279439
FAM222B	-0.045241787	0.001932361	0.002323941	-0.073757976	-0.016651678
DPYD	-0.046354905	0.001488962	0.001798613	-0.074867273	-0.017766805
LDLRAD3	-0.046587941	0.001408907	0.001705684	-0.0750995	-0.01800027
PRKCA	-0.046658524	0.001385455	0.001681018	-0.075169838	-0.018070984
GAD1	-0.047266737	0.001197777	0.001456539	-0.075775923	-0.018680335
FBXO32	-0.047328341	0.001180139	0.001438294	-0.075837311	-0.018742057
NAMPT	-0.04852752	0.000881176	0.001078749	-0.077032228	-0.019943546
MGMT	-0.048777018	0.000828547	0.0010166	-0.07728083	-0.020193536
TATDN3	-0.048994599	0.000785047	0.000965395	-0.077497625	-0.020411548
FKBP7	-0.051455856	0.000420303	0.000520375	-0.079949815	-0.022877874
PDZRN4	-0.051601298	0.000404726	0.000502228	-0.08009471	-0.023023625
ARHGAP28	-0.051826725	0.000381644	0.000474664	-0.080319288	-0.023249536
ETV6	-0.05200285	0.000364472	0.000455381	-0.080494747	-0.023426041
FSTL5	-0.0523411	0.0003335	0.00041764	-0.080831713	-0.023765026
NFKB1	-0.052374696	0.000330562	0.000414912	-0.080865181	-0.023798695
TMEM163	-0.05243731	0.000325151	0.000409061	-0.080927557	-0.023861445
PDGFRA	-0.053280749	0.000259887	0.00032771	-0.081767762	-0.024706749
ROBO2	-0.05334341	0.000255564	0.000323005	-0.081830182	-0.02476955
RIN2	-0.054447559	0.000189623	0.000240777	-0.082930032	-0.025876206
OLIG1	-0.05558681	0.000138567	0.000176358	-0.084064775	-0.027018116
NRXN3	-0.056968972	9.40E-05	0.000120153	-0.085441368	-0.028403605
NXPH1	-0.057167966	8.88E-05	0.000113804	-0.085639552	-0.028603087
FBXO16	-0.057455295	8.18E-05	0.000105081	-0.085925707	-0.028891125
EPB41L2	-0.057830889	7.34E-05	9.46E-05	-0.086299758	-0.029267652
MCUB	-0.05810901	6.78E-05	8.75E-05	-0.086576733	-0.02954647
HIST1H2AC	-0.058304855	6.40E-05	8.28E-05	-0.086771767	-0.029742808
LHFPL3	-0.058552559	5.96E-05	7.73E-05	-0.087018442	-0.029991138
ETV1	-0.058997343	5.23E-05	6.82E-05	-0.087461371	-0.030437057
CEP112	-0.059342128	4.73E-05	6.19E-05	-0.087804711	-0.030782729
SPARCL1	-0.059584718	4.40E-05	5.77E-05	-0.088046279	-0.031025947
METAP1D	-0.060136216	3.73E-05	4.91E-05	-0.088595443	-0.031578886
WWTR1	-0.062488154	1.83E-05	2.41E-05	-0.090937232	-0.033937166
KIAA1958	-0.063514609	1.33E-05	1.76E-05	-0.09195916	-0.034966488
GRIK1	-0.064194318	1.07E-05	1.43E-05	-0.092635837	-0.035648129
SGCZ	-0.065533312	6.98E-06	9.31E-06	-0.093968783	-0.036991006
RORA	-0.066274365	5.48E-06	7.36E-06	-0.094706445	-0.037734253
NR4A2	-0.066302294	5.43E-06	7.31E-06	-0.094734246	-0.037762266
NTN4	-0.066555115	5.00E-06	6.74E-06	-0.094985902	-0.038015843
XRCC4	-0.066951541	4.39E-06	5.93E-06	-0.095380495	-0.038413461
SH3D19	-0.067058176	4.24E-06	5.74E-06	-0.095486635	-0.038520419
KIF26B	-0.067093081	4.19E-06	5.69E-06	-0.095521378	-0.038555429
NPTX2	-0.069491833	1.87E-06	2.56E-06	-0.097908827	-0.040961612
ERBB4	-0.070937019	1.14E-06	1.56E-06	-0.099347046	-0.042411434
CCNB2	-0.071340095	9.88E-07	1.36E-06	-0.099748157	-0.042815824
CCNB1	-0.071686261	8.75E-07	1.20E-06	-0.100092628	-0.043163127
KCNIP4	-0.071753835	8.55E-07	1.18E-06	-0.100159872	-0.043230924
LMO3	-0.07193903	8.01E-07	1.11E-06	-0.100344157	-0.043416731
SFMBT2	-0.073512767	4.57E-07	6.35E-07	-0.101910081	-0.044995743
CCDC80	-0.073686126	4.29E-07	5.98E-07	-0.102082571	-0.045169692
3-Mar	-0.073800834	4.12E-07	5.75E-07	-0.102196703	-0.045284791
MYO1E	-0.07380255	4.12E-07	5.75E-07	-0.102198411	-0.045286514
NPY	-0.074089917	3.71E-07	5.21E-07	-0.102484331	-0.045574864
BCHE	-0.075138317	2.53E-07	3.56E-07	-0.103527415	-0.046626893
ELF1	-0.075597737	2.14E-07	3.01E-07	-0.103984485	-0.047087923
CARMIL1	-0.076012911	1.83E-07	2.59E-07	-0.104397526	-0.047504563
VAV3	-0.076135753	1.75E-07	2.48E-07	-0.104519735	-0.04762784
TBC1D16	-0.076243041	1.68E-07	2.39E-07	-0.104626469	-0.047735509
YBX3	-0.076965327	1.28E-07	1.83E-07	-0.10534501	-0.048460378
KCTD16	-0.076984344	1.27E-07	1.82E-07	-0.105363929	-0.048479463
KIF14	-0.077378637	1.10E-07	1.57E-07	-0.105756165	-0.04887518
CENPE	-0.077738111	9.58E-08	1.38E-07	-0.106113755	-0.049235958
SLC9A9	-0.078051648	8.50E-08	1.23E-07	-0.106425643	-0.049550639
CRYAB	-0.07811089	8.31E-08	1.21E-07	-0.106484573	-0.049610098
KLHDC8A	-0.07957509	4.73E-08	6.93E-08	-0.107940997	-0.051079723
PTTG1	-0.081120005	2.58E-08	3.81E-08	-0.109477574	-0.052630495
TRERF1	-0.081955191	1.85E-08	2.75E-08	-0.110308196	-0.053468905
GTSE1	-0.082351369	1.58E-08	2.35E-08	-0.110702196	-0.053866626
DIO2	-0.083232042	1.11E-08	1.65E-08	-0.111577993	-0.054750762
RAB31	-0.083679773	9.24E-09	1.38E-08	-0.112023229	-0.05520027
GAS2	-0.084526393	6.53E-09	9.80E-09	-0.1128651	-0.056050283
TPST1	-0.084531734	6.52E-09	9.80E-09	-0.11287041	-0.056055645
NETO2	-0.085245177	4.85E-09	7.32E-09	-0.113579819	-0.05677198
FOXO1	-0.085370274	4.61E-09	6.97E-09	-0.113704206	-0.056897587
LYN	-0.08594248	3.63E-09	5.51E-09	-0.114273151	-0.057472137
SLAIN1	-0.086017773	3.52E-09	5.37E-09	-0.114348014	-0.05754774
F3	-0.086951562	2.38E-09	3.63E-09	-0.115276438	-0.058485399
PDE3B	-0.087358375	2.00E-09	3.07E-09	-0.115680899	-0.058893914
CENPP	-0.087781356	1.67E-09	2.57E-09	-0.116101423	-0.059318675
NTNG1	-0.088105547	1.45E-09	2.24E-09	-0.116423725	-0.059644237
CIT	-0.08837014	1.30E-09	2.01E-09	-0.116686772	-0.059909954
CRY1	-0.088864642	1.05E-09	1.63E-09	-0.117178373	-0.060406565
KIF18B	-0.089198378	9.07E-10	1.41E-09	-0.117510143	-0.060741733
KCNB2	-0.091261158	3.67E-10	5.73E-10	-0.119560633	-0.062813508
HELB	-0.091503803	3.30E-10	5.16E-10	-0.119801817	-0.063057228
STXBP6	-0.091523591	3.27E-10	5.13E-10	-0.119821486	-0.063077104
CHST9	-0.091947932	2.71E-10	4.26E-10	-0.120243262	-0.063503331
DLL3	-0.092086979	2.54E-10	4.01E-10	-0.120381467	-0.063642999
NUF2	-0.093196626	1.54E-10	2.44E-10	-0.121484351	-0.064757639
LIMA1	-0.093518377	1.33E-10	2.12E-10	-0.121804128	-0.065080851
EVA1C	-0.094068769	1.04E-10	1.65E-10	-0.122351129	-0.065633756
PDLIM5	-0.094249179	9.56E-11	1.53E-10	-0.122530425	-0.065814993
PEAK1	-0.09465685	7.93E-11	1.27E-10	-0.122935569	-0.066224541
PDE4B	-0.094690365	7.81E-11	1.25E-10	-0.122968876	-0.066258211
WWOX	-0.095300816	5.89E-11	9.49E-11	-0.123575525	-0.066871491
VCL	-0.095539772	5.28E-11	8.52E-11	-0.123812987	-0.067111561
SLC2A3	-0.095669141	4.97E-11	8.05E-11	-0.123941546	-0.067241534
KNL1	-0.096695163	3.08E-11	5.00E-11	-0.124961108	-0.068272381
LSAMP	-0.097149662	2.49E-11	4.05E-11	-0.125412727	-0.068729038
TPX2	-0.09756648	2.04E-11	3.34E-11	-0.125826893	-0.069147844
RRM2	-0.099189784	9.41E-12	1.55E-11	-0.127439776	-0.07077899
MAP3K5	-0.09983199	6.90E-12	1.14E-11	-0.128077818	-0.07142434
ECT2	-0.100426098	5.17E-12	8.56E-12	-0.128668052	-0.072021377
LRRC1	-0.101171794	3.59E-12	6.00E-12	-0.129408859	-0.072770779
LRRC3B	-0.101578244	2.94E-12	4.93E-12	-0.129812631	-0.073179263
RTTN	-0.101914275	2.49E-12	4.19E-12	-0.13014644	-0.073516982
KIF11	-0.105223213	4.73E-13	8.02E-13	-0.133433162	-0.076842893
STX8	-0.105784408	3.55E-13	6.04E-13	-0.133990527	-0.077407029
KIF18A	-0.106627189	2.30E-13	3.92E-13	-0.134827524	-0.078254261
ZNF536	-0.106638287	2.29E-13	3.91E-13	-0.134838546	-0.078265419
ZNF521	-0.107622443	1.37E-13	2.36E-13	-0.135815895	-0.079254824
CNTN3	-0.10768763	1.33E-13	2.28E-13	-0.135880629	-0.079320361
ASPM	-0.107821039	1.24E-13	2.14E-13	-0.136013111	-0.079454487
NCAM2	-0.108997684	6.66E-14	1.16E-13	-0.137181533	-0.080637497
CENPF	-0.110491366	3.01E-14	5.25E-14	-0.138664664	-0.082139372
HOPX	-0.110709086	2.68E-14	4.70E-14	-0.138880836	-0.082358298
CNKSR3	-0.11079591	2.56E-14	4.50E-14	-0.138967041	-0.082445603
CDH20	-0.111091993	2.18E-14	3.87E-14	-0.139261012	-0.082743331
KAT2B	-0.111612092	1.65E-14	2.95E-14	-0.13977739	-0.083266331
SNTG1	-0.112309816	1.13E-14	2.03E-14	-0.140470098	-0.083967972
TTYH1	-0.112511798	1.01E-14	1.82E-14	-0.140670623	-0.084171093
GAS2L3	-0.112725146	8.99E-15	1.63E-14	-0.140882428	-0.084385647
TCF7L2	-0.112773752	8.76E-15	1.59E-14	-0.140930683	-0.084434528
ITPR2	-0.114560309	3.27E-15	6.03E-15	-0.142704223	-0.08623129
KCTD8	-0.115311315	2.15E-15	3.98E-15	-0.143449703	-0.086986641
SLC4A4	-0.116602027	1.04E-15	1.94E-15	-0.144730843	-0.088284897
NUSAP1	-0.117095884	7.88E-16	1.47E-15	-0.145221013	-0.088781666
BRINP3	-0.117109865	7.81E-16	1.46E-15	-0.14523489	-0.08879573
ATG10	-0.11761306	5.87E-16	1.10E-15	-0.145734313	-0.089301906
GPC5	-0.117652448	5.74E-16	1.08E-15	-0.145773405	-0.089341528
MKI67	-0.117891457	5.01E-16	9.49E-16	-0.146010617	-0.089581959
BRIP1	-0.117966336	4.80E-16	9.12E-16	-0.146084933	-0.089657284
SCRG1	-0.119773158	1.69E-16	3.24E-16	-0.147878057	-0.09147497
RHOJ	-0.119923774	1.55E-16	2.98E-16	-0.148027524	-0.091626501
GNG12	-0.120271204	1.27E-16	2.45E-16	-0.148372296	-0.091976044
ABHD3	-0.120294714	1.25E-16	2.43E-16	-0.148395625	-0.091999697
DCC	-0.120435208	1.15E-16	2.24E-16	-0.148535043	-0.092141048
CDK6	-0.12065318	1.01E-16	1.98E-16	-0.148751342	-0.092360352
BCAN	-0.121118624	7.71E-17	1.52E-16	-0.149213204	-0.092828649
FAM149A	-0.121169758	7.49E-17	1.48E-16	-0.149263944	-0.092880097
DENND2A	-0.121274591	7.04E-17	1.40E-16	-0.149367968	-0.092985574
RFX4	-0.121529167	6.06E-17	1.21E-16	-0.149620577	-0.093241718
ARHGAP42	-0.123331625	2.08E-17	4.15E-17	-0.151409008	-0.095055384
UTRN	-0.123366454	2.03E-17	4.08E-17	-0.151443565	-0.095090432
PLEKHG1	-0.123741528	1.62E-17	3.27E-17	-0.151815696	-0.095467863
TOP2A	-0.124771085	8.73E-18	1.78E-17	-0.152837134	-0.096503931
RASGEF1B	-0.124798474	8.59E-18	1.76E-17	-0.152864307	-0.096531494
DBI	-0.125128428	7.03E-18	1.44E-17	-0.153191646	-0.096863548
TFPI	-0.125224589	6.63E-18	1.37E-17	-0.153287043	-0.096960322
LIPG	-0.125289634	6.38E-18	1.32E-17	-0.153351572	-0.097025783
PBX3	-0.12612856	3.82E-18	7.96E-18	-0.154183814	-0.097870084
ABTB2	-0.126763435	2.59E-18	5.41E-18	-0.154813604	-0.098509055
SH3RF1	-0.126978078	2.27E-18	4.78E-18	-0.155026522	-0.098725087
MRC2	-0.127195563	1.98E-18	4.20E-18	-0.155242258	-0.098943983
SPATA6	-0.128574508	8.42E-19	1.80E-18	-0.156610046	-0.100331938
LGALS1	-0.128969979	6.58E-19	1.41E-18	-0.157002298	-0.100730013
HMGB2	-0.129276203	5.43E-19	1.17E-18	-0.157306023	-0.10103826
EFCAB2	-0.129892359	3.68E-19	7.95E-19	-0.157917135	-0.101658503
DIAPH3	-0.130348776	2.76E-19	5.98E-19	-0.158369801	-0.10211796
TLE4	-0.130563346	2.41E-19	5.24E-19	-0.158582604	-0.102333964
SMC4	-0.130581761	2.38E-19	5.20E-19	-0.158600867	-0.102352503
IMMP2L	-0.130693239	2.22E-19	4.87E-19	-0.158711426	-0.102464726
ITGA2	-0.131058894	1.76E-19	3.87E-19	-0.15907406	-0.102832833
ZFHX3	-0.131514714	1.32E-19	2.91E-19	-0.159526105	-0.103291722
PREX2	-0.13161304	1.24E-19	2.74E-19	-0.159623614	-0.103390711
PLCH1	-0.132030985	9.45E-20	2.11E-19	-0.160038085	-0.103811481
ATP2B4	-0.132150668	8.76E-20	1.96E-19	-0.160156771	-0.103931976
TSC22D2	-0.132672172	6.26E-20	1.42E-19	-0.160673923	-0.104457024
STK33	-0.132749481	5.96E-20	1.35E-19	-0.160750585	-0.10453486
CST3	-0.133827073	2.96E-20	6.77E-20	-0.161819129	-0.105619829
CEP83	-0.133929361	2.77E-20	6.36E-20	-0.161920555	-0.105722821
TMEM132D	-0.13449408	1.92E-20	4.42E-20	-0.162480503	-0.106291436
PDLIM3	-0.13630335	5.83E-21	1.35E-20	-0.164274366	-0.108113313
PPP1R17	-0.136579164	4.86E-21	1.13E-20	-0.164547816	-0.108391066
FOXP2	-0.137923306	1.98E-21	4.66E-21	-0.165880371	-0.109744718
MAST4	-0.140383436	3.74E-22	8.85E-22	-0.16831903	-0.112222526
EOMES	-0.140739156	2.94E-22	6.97E-22	-0.168671617	-0.11258083
ATP1A2	-0.140799075	2.82E-22	6.72E-22	-0.168731007	-0.112641186
MOB3B	-0.141215031	2.12E-22	5.07E-22	-0.169143289	-0.113060175
ATAD2	-0.14140138	1.86E-22	4.48E-22	-0.169327989	-0.113247886
EML6	-0.142705084	7.56E-23	1.84E-22	-0.170620101	-0.114561176
FBN2	-0.143257363	5.15E-23	1.26E-22	-0.17116744	-0.115117546
PLPP3	-0.143965055	3.14E-23	7.72E-23	-0.171868778	-0.115830506
ZFP36L1	-0.14496848	1.55E-23	3.84E-23	-0.172863145	-0.11684145
TMEM123	-0.145894553	8.04E-24	2.00E-23	-0.173780806	-0.117774513
CRADD	-0.146387934	5.65E-24	1.42E-23	-0.174269687	-0.118271639
FOSB	-0.147371856	2.80E-24	7.03E-24	-0.175244592	-0.119263071
DDAH1	-0.147632792	2.32E-24	5.86E-24	-0.175503128	-0.119526008
CAMK2D	-0.147672941	2.25E-24	5.72E-24	-0.175542906	-0.119566465
CA12	-0.148835903	9.71E-25	2.48E-24	-0.176695121	-0.120738397
BTG2	-0.149193058	7.49E-25	1.92E-24	-0.17704896	-0.121098321
RAD51B	-0.149498985	5.99E-25	1.54E-24	-0.177352041	-0.121406627
ELOVL5	-0.149816924	4.75E-25	1.23E-24	-0.177667016	-0.121727044
BCL11B	-0.150378316	3.15E-25	8.19E-25	-0.178223161	-0.122292825
YAP1	-0.151772115	1.13E-25	2.95E-25	-0.179603858	-0.123697602
NEGR1	-0.152441123	6.86E-26	1.80E-25	-0.180266538	-0.124371919
MAML3	-0.153808864	2.47E-26	6.54E-26	-0.181621262	-0.125750594
THSD7A	-0.154427141	1.55E-26	4.13E-26	-0.182233621	-0.126373849
BICC1	-0.154544407	1.42E-26	3.79E-26	-0.182349762	-0.126492062
APOLD1	-0.155051874	9.66E-27	2.60E-26	-0.182852352	-0.127003635
SLCO1C1	-0.158086673	9.47E-28	2.57E-27	-0.18585768	-0.130063301
PDE3A	-0.158728742	5.76E-28	1.58E-27	-0.186493447	-0.130710699
TNC	-0.161174637	8.48E-29	2.34E-28	-0.188915123	-0.133177115
NAALADL2	-0.16157467	6.18E-29	1.71E-28	-0.189311164	-0.133580538
GULP1	-0.163046044	1.92E-29	5.40E-29	-0.190767773	-0.135064458
GPR39	-0.16360979	1.22E-29	3.46E-29	-0.19132583	-0.135633044
PDE1A	-0.163803065	1.05E-29	2.98E-29	-0.19151715	-0.135827983
EGFR	-0.164452855	6.21E-30	1.77E-29	-0.192160353	-0.136483382
PDGFD	-0.164552156	5.73E-30	1.65E-29	-0.192258646	-0.136583543
ID4	-0.165008674	3.96E-30	1.15E-29	-0.192710519	-0.137044019
ADAMTS6	-0.166286002	1.40E-30	4.10E-30	-0.193974788	-0.138332484
FIGN	-0.168470017	2.34E-31	6.97E-31	-0.196136263	-0.140535764
IER2	-0.168788225	1.79E-31	5.41E-31	-0.196451165	-0.140856802
RFTN2	-0.169799634	7.74E-32	2.35E-31	-0.197452027	-0.141877245
CLU	-0.171265307	2.27E-32	6.92E-32	-0.198902313	-0.143356115
MAML2	-0.172704343	6.72E-33	2.07E-32	-0.200326124	-0.144808228
B2M	-0.173369145	3.82E-33	1.19E-32	-0.200983853	-0.145479113
FBXL7	-0.173520714	3.35E-33	1.05E-32	-0.201133806	-0.145632072
PTPRZ1	-0.174640083	1.29E-33	4.06E-33	-0.202241199	-0.146761749
EEPD1	-0.174920494	1.01E-33	3.21E-33	-0.2025186	-0.147044754
PARD3	-0.17624832	3.21E-34	1.03E-33	-0.203832108	-0.148384925
PON2	-0.177882343	7.71E-35	2.52E-34	-0.205448376	-0.15003428
SAMD4A	-0.178949651	3.02E-35	9.98E-35	-0.206504005	-0.151111686
LRIG1	-0.180646814	6.70E-36	2.23E-35	-0.208182465	-0.152825042
SSTR2	-0.18177795	2.44E-36	8.16E-36	-0.209301046	-0.153967064
DCLK2	-0.1820621	1.89E-36	6.36E-36	-0.20958203	-0.15425396
SIPA1L1	-0.18464596	1.82E-37	6.17E-37	-0.212136899	-0.156863008
CLMP	-0.184956848	1.37E-37	4.67E-37	-0.212444273	-0.157176952
VIM	-0.185072847	1.23E-37	4.23E-37	-0.21255896	-0.157294093
MOXD1	-0.187902577	9.06E-39	3.13E-38	-0.215356441	-0.160151923
CNTNAP2	-0.188350068	5.97E-39	2.08E-38	-0.21579879	-0.160603899
NRP1	-0.189373603	2.29E-39	8.02E-39	-0.216810524	-0.161637739
PARD3B	-0.191812766	2.29E-40	8.07E-40	-0.219221326	-0.164101706
KCNH8	-0.196115139	3.64E-42	1.29E-41	-0.223472856	-0.16844867
ELMO1	-0.197201043	1.26E-42	4.50E-42	-0.224545764	-0.169545999
CRB1	-0.198245304	4.51E-43	1.63E-42	-0.225577464	-0.170601313
MED12L	-0.201347171	2.07E-44	7.67E-44	-0.228641659	-0.173736381
GPC6	-0.202068338	1.00E-44	3.74E-44	-0.22935399	-0.174465347
HSPH1	-0.202426771	6.97E-45	2.63E-44	-0.22970802	-0.174827668
TMEM132B	-0.202882232	4.40E-45	1.67E-44	-0.230157876	-0.175288079
TRPS1	-0.203411246	2.58E-45	9.83E-45	-0.230680366	-0.17582286
SLC24A2	-0.20454135	8.16E-46	3.14E-45	-0.231796479	-0.176965334
NRG1	-0.205130833	4.47E-46	1.73E-45	-0.232378635	-0.1775613
NPAS3	-0.208100011	2.09E-47	8.19E-47	-0.235310615	-0.180563437
HSPB1	-0.208134624	2.01E-47	7.96E-47	-0.235344792	-0.180598438
FABP5	-0.208497682	1.38E-47	5.49E-47	-0.235703267	-0.180965562
SFRP1	-0.208827162	9.77E-48	3.92E-47	-0.236028581	-0.181298739
LTBP1	-0.209249199	6.29E-48	2.54E-47	-0.236445273	-0.18172552
PRKD1	-0.210427911	1.82E-48	7.43E-48	-0.237609005	-0.182917537
SMOC1	-0.21043962	1.80E-48	7.40E-48	-0.237620565	-0.182929379
PDE1C	-0.210485751	1.72E-48	7.10E-48	-0.237666108	-0.182976032
PALLD	-0.212377745	2.32E-49	9.65E-49	-0.239533886	-0.184889559
GAB1	-0.223851451	7.97E-55	3.43E-54	-0.250856439	-0.196498312
EGR1	-0.226486154	3.99E-56	1.74E-55	-0.25345539	-0.199165109
SHROOM3	-0.226869335	2.57E-56	1.13E-55	-0.25383334	-0.199552991
DPY19L1	-0.228516331	3.87E-57	1.73E-56	-0.255457753	-0.201220292
PRKG1	-0.229239945	1.67E-57	7.55E-57	-0.256171397	-0.201952877
DACH1	-0.231392751	1.36E-58	6.19E-58	-0.258294369	-0.204132553
MAGI1	-0.234426999	3.78E-60	1.75E-59	-0.261286127	-0.207205132
HSPD1	-0.235925039	6.31E-61	2.97E-60	-0.262762998	-0.208722293
PTN	-0.237467353	9.87E-62	4.73E-61	-0.264283387	-0.210284432
TOX	-0.242387352	2.42E-64	1.17E-63	-0.269132554	-0.215268599
PLCB4	-0.245314509	6.31E-66	3.08E-65	-0.272016926	-0.218234603
IQGAP2	-0.24587721	3.12E-66	1.55E-65	-0.272571347	-0.218804829
PAM	-0.250340769	1.07E-68	5.47E-68	-0.2769686	-0.223328734
COL11A1	-0.252578359	5.97E-70	3.11E-69	-0.279172531	-0.225597014
CREB5	-0.25265612	5.40E-70	2.83E-69	-0.279249117	-0.225675846
DSCAML1	-0.255961499	7.16E-72	3.80E-71	-0.282504248	-0.229027112
SOX6	-0.261594458	3.88E-75	2.16E-74	-0.288050166	-0.234739739
PTPRM	-0.262593236	1.00E-75	5.76E-75	-0.289033326	-0.235752837
CHD7	-0.264090244	1.30E-76	7.56E-76	-0.290506821	-0.237271417
SLC1A3	-0.273432676	2.80E-82	1.74E-81	-0.299699681	-0.246751438
FOS	-0.279307306	5.78E-86	3.71E-85	-0.305477761	-0.252715202
GRID2	-0.283229956	1.77E-88	1.15E-87	-0.309334869	-0.256698495
GRAMD1B	-0.287980525	1.40E-91	9.41E-91	-0.314004913	-0.261523712
GLI3	-0.304474531	7.44E-103	5.64E-102	-0.330209567	-0.278287172
ZEB1	-0.305695521	1.01E-103	7.79E-103	-0.331408534	-0.279528743
QKI	-0.349527081	7.85E-138	7.27E-137	-0.374394592	-0.324157167
TMTC2	-0.378761621	4.43E-164	4.74E-163	-0.40300591	-0.353986105
ADGRV1	-0.433119152	2.47E-221	5.00E-220	-0.456078967	-0.409583149
